# Supplementary material for: Genome-wide transcriptome analysis reveals that a pleiotropic antibiotic regulator, AfsS, modulates nutritional stress response in Streptomyces coelicolor A3(2)
Source: BMC Genomics. 2008 Jan 29;9:56. doi: 10.1186/1471-2164-9-56 (PMC2267785; doi:10.1186/1471-2164-9-56)
Supplement: Additional file 1 — Table of PC-1, PC-2, Euclidean distance and q-values. Complete list of PC-1, PC-2, Euclidean distance and q-value estimates for all the genes are provided in one worksheet. The set of genes passing the Euclidean distance and statistical test cut-offs are shown in a separate worksheet. [file 1471-2164-9-56-S1.xls]

## Sheet: All Data
Gene Name	PC 1	PC 2	Euclidean Distance	Q-value
SCO0008	-0.844653	0.410951	0.163018	0.764868
SCO0015	-4.42283	-0.945264	0.23408	0.704192
SCO0027	-0.406436	0.073046	0.150025	0.750706
SCO0031	-2.16878	-1.73268	0.177113	0.705831
SCO0046	-3.58312	-2.5591	0.217599	0.764868
SCO0050	-1.6986	-0.873517	0.255315	0.774599
SCO0053	0.313195	-2.51337	0.256713	0.687334
SCO0055	-2.46437	1.606	0.144087	0.721534
SCO0056	4.03502	-2.64473	0.252491	0.464681
SCO0059	-2.55472	-0.223805	0.170579	0.611141
SCO0061	-2.10286	2.25436	0.218518	0.764868
SCO0067	-1.82397	-3.09907	0.265258	0.640515
SCO0068	-2.02513	1.4247	0.158082	0.717173
SCO0072	1.90093	1.07169	0.161649	0.232436
SCO0083	-1.27198	-1.78601	0.172195	0.732187
SCO0089	-3.44831	2.39032	0.214575	0.704192
SCO0101	2.27915	-0.919251	0.236895	0.764868
SCO0107	-0.780404	-2.79848	0.169404	0.78256
SCO0110	0.952873	-1.12432	0.205969	0.666183
SCO0114	0.132784	-2.61007	0.160594	0.764868
SCO0116	-1.71408	0.364409	0.156202	0.719773
SCO0117	-1.8126	-2.7082	0.252421	0.602714
SCO0118	-2.68525	0.139133	0.179257	0.719241
SCO0119	-3.15065	-1.07039	0.267269	0.643284
SCO0122	-0.474556	-2.33822	0.147442	0.785472
SCO0124	-4.84651	0.844932	0.244033	0.764868
SCO0125	0.267399	-0.412008	0.176052	0.743857
SCO0131	0.248946	-0.0662328	0.156291	0.759955
SCO0135	-2.58459	-3.65744	0.232247	0.659764
SCO0139	-0.401609	-1.73805	0.15543	0.655983
SCO0142	-0.723167	-0.679226	0.157342	0.728775
SCO0145	4.45214	5.02824	0.345265	0.670244
SCO0147	-3.15652	-3.01751	0.208518	0.670244
SCO0150	-5.29027	-0.943896	0.305349	0.764868
SCO0152	-4.35559	0.879067	0.236456	0.552594
SCO0158	-2.81634	-1.98094	0.17893	0.591541
SCO0164	-1.70926	-1.08228	0.202631	0.796981
SCO0166	-0.685149	-2.48947	0.171127	0.76704
SCO0168	-0.0284487	0.618033	0.171194	0.762908
SCO0169	-0.926787	0.763321	0.137063	0.780612
SCO0170	0.00138065	-0.0836438	0.117171	0.764868
SCO0177	-1.73898	0.322926	0.12245	0.758952
SCO0186	-1.32273	-0.686166	0.113805	0.759698
SCO0191	-5.02882	0.116658	0.247181	0.554516
SCO0197	-2.62624	-0.371382	0.265554	0.764868
SCO0198	-1.58745	-1.7689	0.206832	0.764868
SCO0199	-0.577713	-0.68823	0.190469	0.793362
SCO0200	1.45667	-0.247766	0.227699	0.76704
SCO0201	1.61566	-0.976746	0.164002	0.740922
SCO0203	-0.204252	-2.1148	0.153751	0.670244
SCO0204	-1.02907	0.341514	0.174872	0.745711
SCO0207	0.0241606	-2.18005	0.2581	0.644861
SCO0209	0.33068	-0.81697	0.13069	0.775816
SCO0212	0.45954	0.0707364	0.171185	0.764868
SCO0213	-1.49247	2.13106	0.238314	0.79879
SCO0216	-0.505821	0.428421	0.205932	0.782491
SCO0217	-0.134417	-0.386566	0.128021	0.707963
SCO0218	-1.4393	-0.974284	0.242453	0.764868
SCO0219	-2.468	-0.612418	0.209928	0.793082
SCO0220	0.502972	-1.55462	0.162789	0.742882
SCO0222	-2.69587	-2.65919	0.207352	0.768228
SCO0226	0.681119	-1.57219	0.14484	0.758952
SCO0233	-3.1873	-2.05105	0.239398	0.76704
SCO0239	0.340109	0.508934	0.198295	0.609765
SCO0241	-2.00002	0.631937	0.133878	0.717173
SCO0245	-1.96773	1.16466	0.120526	0.668243
SCO0247	-1.39727	2.28923	0.188369	0.659764
SCO0248	-3.869	0.754495	0.195469	0.620947
SCO0249	-1.47634	0.283131	0.0933554	0.719241
SCO0250	-1.52373	-1.05262	0.147572	0.797665
SCO0253	-1.36611	0.206315	0.163311	0.705831
SCO0255	-3.7223	-0.175905	0.214514	0.764868
SCO0256	-0.558221	0.345148	0.123569	0.666844
SCO0257	-1.94495	-0.94624	0.140554	0.741062
SCO0259	-2.51671	-3.17132	0.193798	0.747108
SCO0263	-5.57829	-1.15305	0.324776	0.657009
SCO0265	-2.45716	-1.66279	0.228488	0.780612
SCO0266	0.525517	0.37429	0.116081	0.783155
SCO0268	0.953466	2.78068	0.175905	0.719241
SCO0270	-3.23467	-0.0944941	0.248647	0.609765
SCO0274	-1.17303	-1.6303	0.108034	0.764868
SCO0275	-3.56377	-0.708432	0.174917	0.689958
SCO0276	-0.934429	-2.80308	0.170641	0.759981
SCO0277	0.285506	-2.79432	0.241274	0.718357
SCO0289	-1.97198	-1.40236	0.156435	0.794022
SCO0295	-3.95922	0.707834	0.202694	0.343656
SCO0297	-1.48046	3.9084	0.250716	0.654832
SCO0298	-0.0474742	1.60462	0.119883	0.768563
SCO0305	1.05762	0.112999	0.150055	0.653206
SCO0312	-2.83758	-3.86816	0.236082	0.771527
SCO0313	0.800988	-0.250763	0.211702	0.783155
SCO0317	-2.63859	0.460684	0.212702	0.785969
SCO0324	-3.73496	5.78485	0.340537	0.232436
SCO0325	4.72934	-2.75492	0.256513	0.709385
SCO0326	-3.21245	-0.999217	0.185821	0.764868
SCO0329	-3.27572	1.78369	0.181337	0.0566091
SCO0331	-5.1348	7.88836	0.674785	0.790248
SCO0333	0.420808	-1.69012	0.222725	0.242619
SCO0334	-0.899323	0.0801183	0.180196	0.479998
SCO0335	-1.67949	0.65655	0.170349	0.747108
SCO0336	-0.538467	0.362054	0.156175	0.712346
SCO0339	-3.2453	-3.55161	0.244898	0.704192
SCO0342	-3.26687	-1.33793	0.20489	0.760817
SCO0349	-1.36972	-1.2232	0.131887	0.764868
SCO0354	-1.86329	-1.65043	0.232337	0.639721
SCO0355	-0.591424	-0.509129	0.209784	0.535074
SCO0356	3.62171	-0.163959	0.215408	0.417953
SCO0362	-1.83776	0.20412	0.14583	0.764868
SCO0363	-2.47141	1.08082	0.203583	0.704192
SCO0373	-3.31373	-0.410738	0.189376	0.725315
SCO0375	1.46139	1.36042	0.201206	0.591541
SCO0379	8.08235	0.379876	0.384637	0.0109175
SCO0381	4.09532	-1.18695	0.200856	0.232436
SCO0382	5.19131	-2.7897	0.296824	3.83e-05
SCO0383	6.20884	-0.354135	0.284152	0.00351944
SCO0384	3.589	-1.72257	0.247395	0.498052
SCO0385	3.52488	-1.96949	0.218741	0.666844
SCO0386	0.191773	1.80905	0.168418	0.643284
SCO0387	2.19695	-1.175	0.163277	0.0645138
SCO0392	4.43715	0.299204	0.220356	0.233929
SCO0393	5.83415	-0.383042	0.26628	0.0555376
SCO0394	3.85659	-0.456432	0.18623	0.308796
SCO0395	4.92425	-1.93297	0.278411	0.11567
SCO0396	3.49879	-5.69549	0.314345	0.647544
SCO0398	0.540117	-1.93503	0.153459	0.637653
SCO0399	1.17194	-0.435704	0.12562	0.705831
SCO0402	0.27792	-1.83385	0.182574	0.789324
SCO0404	-0.229746	-0.264785	0.126787	0.793098
SCO0405	-0.124082	0.926648	0.0981512	0.721534
SCO0407	-1.08106	-1.35804	0.271076	0.359864
SCO0413	-0.114916	-0.119029	0.118772	0.707963
SCO0417	-2.29635	-2.00388	0.168715	0.804119
SCO0418	-2.5251	1.78115	0.159838	0.756995
SCO0421	2.46946	-0.227544	0.197422	0.711225
SCO0422	2.57258	0.027523	0.153122	0.742882
SCO0425	-1.84988	-1.33358	0.202915	0.742882
SCO0427	-2.86628	-0.227009	0.152089	0.666183
SCO0433	-2.50788	-1.02941	0.139536	0.800642
SCO0435	-1.67519	-1.40781	0.223903	0.448678
SCO0438	-1.39437	3.74089	0.245977	0.719241
SCO0448	-2.67611	0.696825	0.130098	0.655374
SCO0450	-3.07793	1.2838	0.179499	0.541965
SCO0454	-2.90163	-4.09629	0.256676	0.709385
SCO0455	0.462367	-0.45171	0.143971	0.711225
SCO0456	-0.699554	0.233164	0.122011	0.225068
SCO0457	-1.2993	0.973415	0.110825	0.78554
SCO0459	0.166436	-1.68196	0.15219	0.749678
SCO0461	-2.68024	-2.19594	0.216343	0.742882
SCO0463	-3.11029	-3.89536	0.239211	0.756995
SCO0475	-4.5698	-0.53049	0.275322	0.666183
SCO0476	-1.53164	-2.06961	0.160885	0.800642
SCO0484	-5.44887	-5.24535	0.372265	0.732187
SCO0494	-0.213965	1.05926	0.206395	0.730017
SCO0495	-1.76552	-0.023252	0.128506	0.718859
SCO0496	-1.52693	1.67709	0.192121	0.659764
SCO0498	-1.96926	-3.37501	0.212394	0.750832
SCO0500	3.31029	1.71293	0.180888	0.699533
SCO0506	-1.17598	0.938561	0.110784	0.697859
SCO0510	-2.56337	-1.23944	0.14294	0.745711
SCO0512	-0.771815	-0.407	0.13452	0.745711
SCO0521	1.12997	-0.482281	0.13963	0.134646
SCO0523	-2.91282	-2.31653	0.205907	0.797198
SCO0525	1.07831	0.883991	0.135305	0.799354
SCO0527	0.456833	2.96546	0.196389	0.76741
SCO0543	1.1568	1.05139	0.124245	0.702324
SCO0546	-0.267344	0.82337	0.128661	0.717173
SCO0548	-2.13383	-0.80469	0.158407	0.749678
SCO0550	-0.702778	0.356882	0.11373	0.764868
SCO0551	-2.63644	-2.269	0.181092	0.725315
SCO0560	3.95723	1.88955	0.222238	0.602502
SCO0561	1.75947	2.66042	0.193002	0.669675
SCO0563	-0.882694	-3.00808	0.155429	0.776515
SCO0574	-0.709871	-2.3735	0.124205	0.77561
SCO0576	-4.48396	-0.458017	0.19416	0.541965
SCO0581	-2.93195	0.945382	0.224397	0.756874
SCO0584	0.504054	0.786155	0.252231	0.152881
SCO0593	-1.17843	-1.87072	0.159843	0.783619
SCO0596	2.11085	1.65999	0.163099	0.687334
SCO0599	2.02478	-0.802772	0.133438	0.709189
SCO0604	-0.118818	-0.370702	0.153351	0.711849
SCO0607	1.84653	-0.152291	0.188138	0.0199405
SCO0608	1.39844	-0.0320566	0.14793	0.51079
SCO0609	-3.42298	0.0531495	0.157485	0.653206
SCO0615	-0.469498	1.07896	0.106582	0.721534
SCO0616	-2.38062	-2.47147	0.173879	0.743857
SCO0622	-1.37165	0.164789	0.151132	0.764868
SCO0623	-1.85565	0.133626	0.110969	0.742882
SCO0625	0.659348	-0.124277	0.257983	0.768228
SCO0634	0.483365	0.828367	0.164056	0.794742
SCO0639	-3.1773	0.13006	0.27704	0.732187
SCO0641	4.13916	-1.10584	0.242303	0.712346
SCO0642	0.408769	-0.735566	0.175849	0.698199
SCO0644	7.16324	-2.39054	0.378105	0.779004
SCO0645	-0.21152	1.21668	0.1308	0.756464
SCO0663	-3.13288	0.139462	0.159351	0.764868
SCO0664	-2.69066	-2.22866	0.180214	0.789324
SCO0670	1.20065	-0.0824849	0.161498	0.720663
SCO0672	-0.0668603	-3.68627	0.211693	0.747108
SCO0675	-1.77211	-0.933743	0.1279	0.800076
SCO0680	-1.86814	0.302636	0.218401	0.460672
SCO0681	-3.44482	0.550757	0.18949	0.669211
SCO0682	5.76644	1.8592	0.320143	0.454638
SCO0683	5.60342	1.54154	0.29112	0.265215
SCO0684	4.02262	0.876211	0.211238	0.449293
SCO0685	6.71455	1.65263	0.34693	0.168524
SCO0691	-1.49066	1.21126	0.113479	0.689958
SCO0696	-2.80127	0.973059	0.215492	0.721534
SCO0700	3.22708	-0.303772	0.208115	0.232436
SCO0701	3.95677	2.70961	0.289227	0.401269
SCO0702	2.04321	0.286363	0.185528	0.50541
SCO0703	2.2907	1.14651	0.21112	0.758952
SCO0704	3.32487	-2.00015	0.206555	0.588849
SCO0705	5.12185	0.740813	0.26814	0.448678
SCO0706	-1.89143	-2.66409	0.157206	0.719241
SCO0707	-4.21699	-2.58565	0.222076	0.657106
SCO0710	0.964535	-2.0342	0.267044	0.750832
SCO0712	-0.558476	1.6326	0.318362	0.65761
SCO0717	-2.46876	-0.965272	0.165319	0.712272
SCO0724	-0.489869	-2.73692	0.189145	0.745711
SCO0733	1.8819	-1.9948	0.154321	0.666844
SCO0734	-2.00892	1.44512	0.194253	0.652212
SCO0735	-1.11554	-0.764321	0.123877	0.790824
SCO0736	6.85629	0.13985	0.326565	0.0215591
SCO0740	0.274153	1.3226	0.158146	0.760817
SCO0747	0.679398	-0.782343	0.141806	0.764868
SCO0748	-2.35227	1.57679	0.141147	0.602502
SCO0749	-3.13556	-0.045765	0.173631	0.697439
SCO0752	6.96729	-2.05974	0.330343	0.588333
SCO0760	-1.65835	-0.904107	0.159917	0.745417
SCO0761	-1.2871	-3.35868	0.208554	0.709385
SCO0762	-2.52405	1.34404	0.257378	0.764868
SCO0765	-0.293118	-1.63373	0.184719	0.7172
SCO0774	0.578378	2.15179	0.118163	0.611816
SCO0775	-2.36715	-2.08407	0.164058	0.705831
SCO0784	-0.41263	0.362893	0.112521	0.786892
SCO0788	1.60408	0.798471	0.137347	0.764868
SCO0790	2.19515	-2.3044	0.200982	0.419379
SCO0793	-0.0236352	0.00182951	0.170386	0.764868
SCO0798	-0.146348	1.38505	0.0989964	0.789324
SCO0804	2.7928	-0.328211	0.220797	0.712346
SCO0809	-2.93732	-0.959942	0.277389	0.762908
SCO0814	-2.24883	0.75731	0.110813	0.591541
SCO0815	0.259389	-0.203844	0.207204	0.712663
SCO0816	-2.06196	-1.75806	0.183068	0.773072
SCO0822	2.22142	-0.543766	0.12722	0.750832
SCO0824	-2.39938	0.428048	0.201115	0.233929
SCO0830	-2.14196	1.28507	0.172993	0.72637
SCO0835	-1.28415	-2.20511	0.162966	0.793416
SCO0839	-1.85182	-0.629781	0.173899	0.783308
SCO0854	-2.89747	0.489174	0.197917	0.721534
SCO0856	-2.57785	0.339449	0.128835	0.492256
SCO0859	-3.83776	-4.01504	0.249879	0.764868
SCO0860	-3.34714	1.58912	0.179226	0.758952
SCO0862	0.434916	1.6548	0.181783	0.76704
SCO0863	-4.78669	-0.595436	0.281221	0.764868
SCO0864	0.893826	-2.48703	0.227079	0.758328
SCO0867	-0.29244	-1.38028	0.222085	0.659764
SCO0869	-0.836227	-2.83814	0.162417	0.778693
SCO0877	-0.594938	1.84278	0.222742	0.729338
SCO0881	2.47279	1.46336	0.189699	0.718859
SCO0882	1.17621	0.185172	0.148449	0.539335
SCO0887	1.0726	-0.097674	0.192062	0.764868
SCO0902	0.51227	-0.827307	0.0936221	0.571964
SCO0903	1.35256	-2.0864	0.174783	0.282873
SCO0904	-2.89149	1.26419	0.169261	0.76704
SCO0908	-3.62561	0.0110776	0.167986	0.742882
SCO0910	-1.10656	2.26698	0.145524	0.652253
SCO0918	-1.00381	-3.119	0.192887	0.697859
SCO0919	-2.83824	1.38231	0.14721	0.764868
SCO0921	-0.536862	0.676141	0.101268	0.709189
SCO0924	-1.73248	0.806412	0.157744	0.764868
SCO0927	-1.73755	1.53121	0.148434	0.522357
SCO0928	0.132816	2.70225	0.185118	0.712346
SCO0929	-2.86559	0.379305	0.148611	0.659764
SCO0930	12.5586	1.07023	0.593478	0.123071
SCO0943	4.85981	0.284544	0.264912	0.403701
SCO0944	5.74882	-0.654585	0.302732	0.64956
SCO0948	-0.844572	-2.7839	0.153207	0.711849
SCO0953	0.409402	0.905513	0.144606	0.793857
SCO0954	-2.24906	-2.80846	0.200071	0.800642
SCO0957	1.61947	1.85392	0.14687	0.729338
SCO0958	2.21797	0.563512	0.198875	0.729338
SCO0962	-3.27459	-1.25035	0.197782	0.800642
SCO0966	-2.68986	-3.08606	0.24654	0.782923
SCO0974	4.54121	0.188965	0.241833	0.144112
SCO0975	0.67891	1.19834	0.117909	0.668243
SCO0978	-0.00423941	-2.05456	0.115639	0.596621
SCO0986	2.31737	-2.45401	0.188679	0.735364
SCO0991	-1.61823	-0.229938	0.144541	0.747108
SCO0992	-1.41727	0.134246	0.109708	0.791449
SCO0995	-1.33069	-2.21276	0.147301	0.541965
SCO0999	2.65035	2.63485	0.212819	0.659764
SCO1003	0.844483	-1.06358	0.145891	0.764868
SCO1004	-0.706152	-0.391815	0.192077	0.743065
SCO1013	-1.17533	1.09425	0.104945	0.705831
SCO1016	-1.91423	0.54894	0.149334	0.757142
SCO1021	2.25656	-1.20379	0.21628	0.756995
SCO1039	-0.906254	-0.0171579	0.10088	0.800722
SCO1048	2.89062	4.39915	0.316985	0.57885
SCO1061	-2.34805	-3.34745	0.202415	0.753448
SCO1066	-5.00522	-0.740698	0.263845	0.659764
SCO1067	-2.25819	1.41252	0.195906	0.414692
SCO1074	1.16693	0.0310573	0.110056	0.804072
SCO1076	0.450798	-1.79255	0.159535	0.764608
SCO1081	1.52007	-0.280661	0.144031	0.793719
SCO1082	1.06889	1.24502	0.151198	0.705831
SCO1083	-0.801349	-1.0004	0.139956	0.77636
SCO1085	4.1854	0.0175821	0.2107	0.657009
SCO1086	5.38412	-0.812332	0.299929	0.44962
SCO1088	2.64908	1.25942	0.206681	0.756995
SCO1089	5.22372	3.01273	0.308003	0.764868
SCO1091	0.583786	-3.77584	0.250457	0.747108
SCO1092	-3.26653	-2.1861	0.231087	0.712548
SCO1095	-6.16957	-3.67163	0.33525	0.729338
SCO1105	3.57233	-1.84735	0.2119	0.337589
SCO1106	-1.2035	-0.471946	0.17016	0.742882
SCO1112	-1.07987	-2.36036	0.265162	0.764868
SCO1116	-0.0636848	1.09453	0.0942622	0.780315
SCO1118	-1.04294	-0.390019	0.171514	0.402152
SCO1119	-3.21149	0.590546	0.153004	0.789324
SCO1121	4.97096	-3.03028	0.309482	0.308872
SCO1124	-3.13668	-1.20001	0.158386	0.790248
SCO1125	0.624486	-1.61001	0.139559	0.705831
SCO1132	-5.24485	-2.52115	0.362676	0.764868
SCO1138	-2.48417	0.714614	0.138872	0.729338
SCO1139	-1.52771	-0.978888	0.115261	0.800076
SCO1142	-1.70634	0.172312	0.108208	0.704192
SCO1146	-2.79714	-3.87046	0.299116	0.643284
SCO1147	-1.62674	-0.795631	0.152006	0.758781
SCO1150	0.149662	-1.48742	0.153128	0.719241
SCO1151	-3.42415	-3.03773	0.268156	0.764868
SCO1153	-0.867303	1.50338	0.129826	0.764868
SCO1154	0.0609322	-0.345641	0.0792759	0.764868
SCO1161	3.17872	-1.56605	0.209349	0.233929
SCO1165	-0.984398	0.247526	0.117087	0.402152
SCO1166	-0.797878	-0.802495	0.154756	0.77561
SCO1174	-0.624355	-0.00603478	0.140676	0.704931
SCO1177	0.282568	-2.23428	0.139915	0.666183
SCO1180	-2.91416	-0.129479	0.146891	0.764868
SCO1182	-4.61478	0.309214	0.205692	0.764868
SCO1183	0.12437	-2.3085	0.145607	0.783155
SCO1185	1.90959	0.234434	0.173782	0.718357
SCO1190	-3.30457	-0.317873	0.210093	0.764868
SCO1191	-2.17713	-3.30797	0.264226	0.762108
SCO1196	-0.610465	6.94312	0.361725	0.00420786
SCO1200	1.24394	-0.440869	0.183715	0.764868
SCO1201	-4.27334	-1.42687	0.224923	0.719241
SCO1203	-5.30958	-4.78404	0.394778	0.768591
SCO1212	1.16718	1.10475	0.116331	0.78371
SCO1213	1.38608	1.70741	0.152066	0.669211
SCO1217	-3.92657	-0.251602	0.197703	0.728775
SCO1222	1.33915	-1.35343	0.162198	0.785472
SCO1223	2.42448	0.192794	0.14014	0.588849
SCO1226	-4.71359	0.175383	0.277547	0.791438
SCO1229	-2.42731	-3.31625	0.2642	0.670972
SCO1230	1.98839	0.149319	0.157982	0.474181
SCO1234	1.99741	-1.80676	0.174163	0.611141
SCO1238	-4.56203	-2.63539	0.341872	0.797198
SCO1242	-0.103843	-2.5513	0.134671	0.795286
SCO1244	1.49325	-1.48001	0.15318	0.764868
SCO1245	-0.244524	0.461158	0.0939139	0.75736
SCO1251	-2.17398	-0.228322	0.152722	0.758952
SCO1254	-0.565394	-0.385756	0.0809939	0.719427
SCO1261	-0.475646	-2.41262	0.205742	0.789408
SCO1262	2.24628	1.38119	0.199866	0.696724
SCO1265	-2.82841	-4.10084	0.254585	0.697859
SCO1280	-3.71831	1.40611	0.199281	0.611141
SCO1284	-2.83469	0.451366	0.165085	0.704192
SCO1290	-0.0544944	2.8391	0.194688	0.721534
SCO1293	3.44005	2.4835	0.262303	0.705831
SCO1294	-1.15855	0.923974	0.104038	0.78554
SCO1296	-1.99759	-1.68292	0.22226	0.611141
SCO1297	-0.629333	1.06429	0.177351	0.740627
SCO1301	-1.07152	-1.59046	0.112379	0.745711
SCO1302	-0.734716	-0.591451	0.0978557	0.764868
SCO1303	-3.66789	0.783843	0.217629	0.552594
SCO1306	-1.6632	-0.224973	0.109711	0.672513
SCO1311	-1.2278	0.0543818	0.10325	0.772082
SCO1313	-3.93972	0.127866	0.250995	0.764868
SCO1314	0.354956	-0.592101	0.150972	0.548253
SCO1315	-1.37487	-1.37214	0.104958	0.705831
SCO1319	-0.833489	1.76807	0.228602	0.451986
SCO1321	-1.69511	0.48128	0.143438	0.785803
SCO1323	1.26427	-0.202857	0.131421	0.764868
SCO1326	-2.30583	-1.4081	0.256152	0.764868
SCO1327	-1.59489	-3.12102	0.245512	0.725315
SCO1332	-3.46714	-4.06513	0.261184	0.73342
SCO1336	-1.30741	1.04578	0.124478	0.777876
SCO1340	0.83615	2.28114	0.17363	0.80103
SCO1341	-0.845961	0.424131	0.0912251	0.745834
SCO1342	-2.16153	-2.77188	0.195865	0.680539
SCO1345	-3.16958	-0.632997	0.168208	0.768591
SCO1349	0.451787	0.30786	0.135308	0.78256
SCO1356	11.1957	-2.04831	0.484973	0.55192
SCO1357	6.4481	-1.66797	0.308412	0.428476
SCO1358	1.46883	-0.266084	0.0967498	0.790248
SCO1359	-1.40338	0.708874	0.155581	0.697859
SCO1360	1.15393	-0.348311	0.158204	0.756934
SCO1361	-3.13908	1.98097	0.179775	0.732187
SCO1362	0.136348	-0.692656	0.180529	0.573684
SCO1363	-3.06838	0.0643396	0.17246	0.609765
SCO1368	-2.08541	-1.02587	0.232154	0.611141
SCO1370	1.48194	-0.70665	0.136468	0.729338
SCO1374	1.60278	-0.101856	0.163228	0.742882
SCO1378	1.03656	-0.786938	0.114021	0.119108
SCO1381	0.424541	0.586436	0.113667	0.793028
SCO1382	2.40651	-0.0866159	0.199323	0.451986
SCO1384	1.40706	-0.0100807	0.185422	0.402152
SCO1385	1.42729	2.05927	0.183959	0.792073
SCO1388	0.611743	0.322389	0.107605	0.742882
SCO1390	-1.1105	0.964981	0.122264	0.78689
SCO1391	0.530748	0.784613	0.134752	0.711849
SCO1392	-0.529843	1.58898	0.25525	0.712346
SCO1395	0.0149417	0.999114	0.077914	0.750832
SCO1400	-0.588166	0.162051	0.142511	0.701183
SCO1401	-6.32999	-1.1106	0.343862	0.764868
SCO1402	-0.0448545	1.2096	0.115845	0.764868
SCO1406	-0.376569	0.381492	0.0801819	0.771527
SCO1407	-1.10378	1.93075	0.141197	0.78554
SCO1408	-1.79287	0.483147	0.121902	0.747108
SCO1410	-1.27846	-2.23955	0.125805	0.782491
SCO1416	-2.31816	-2.11581	0.19026	0.760817
SCO1421	0.430642	-0.312056	0.120159	0.66678
SCO1423	0.102888	-1.38478	0.138302	0.712663
SCO1424	-1.65476	0.0802743	0.130479	0.764868
SCO1426	1.90194	-1.06768	0.177087	0.630636
SCO1428	0.359884	0.73001	0.126857	0.643284
SCO1431	-2.97839	-2.32982	0.233222	0.764868
SCO1432	0.713587	1.90511	0.159483	0.718357
SCO1434	-4.7393	2.50856	0.263353	0.698199
SCO1436	-2.36641	-0.514813	0.126143	0.760016
SCO1438	0.886975	1.4593	0.115755	0.705831
SCO1439	1.75134	1.16803	0.18887	0.696776
SCO1442	-7.48402	-0.0120936	0.450635	0.745711
SCO1443	2.00249	0.50568	0.139616	0.742882
SCO1445	1.08421	-1.4875	0.226261	0.761481
SCO1446	-2.76343	-1.65242	0.171513	0.778637
SCO1453	1.46307	-1.76536	0.150964	0.727296
SCO1461	0.694812	0.97791	0.154946	0.764868
SCO1463	-0.46671	1.61243	0.140367	0.758952
SCO1470	-0.760331	-0.916658	0.141022	0.657009
SCO1473	-1.67861	-1.55039	0.167419	0.742882
SCO1476	2.4955	3.65184	0.247739	0.298027
SCO1478	3.53185	0.687479	0.241149	0.591541
SCO1479	3.12536	1.31845	0.19418	0.670738
SCO1480	1.89987	0.0442581	0.119732	0.793719
SCO1483	-1.62229	-0.393383	0.120242	0.582803
SCO1484	-1.18598	-1.31552	0.120158	0.71598
SCO1486	-0.299368	-0.891164	0.121357	0.747108
SCO1487	-2.62038	0.660185	0.18758	0.451986
SCO1489	2.48375	2.08426	0.206396	0.758952
SCO1490	-3.25096	0.639388	0.237828	0.311556
SCO1491	-1.54266	-0.655778	0.195959	0.661267
SCO1493	-2.36824	-1.08021	0.169809	0.76556
SCO1494	-0.342528	-1.35578	0.114555	0.750907
SCO1495	1.22407	0.312169	0.133587	0.529313
SCO1498	1.97321	0.418142	0.199038	0.750832
SCO1499	-1.40446	0.338508	0.172025	0.661368
SCO1501	0.346379	0.691076	0.103956	0.526744
SCO1502	2.96826	1.12373	0.211027	0.670244
SCO1503	-0.0092461	0.250367	0.0756748	0.764646
SCO1504	-3.22296	-0.956647	0.168165	0.735577
SCO1505	-2.03377	-1.03528	0.140509	0.588849
SCO1506	0.689536	-0.371659	0.0903888	0.639721
SCO1507	0.930315	0.65949	0.115549	0.787095
SCO1508	-0.761759	0.155617	0.126149	0.591541
SCO1509	-0.444936	0.517025	0.0952416	0.499069
SCO1510	-1.58488	1.66492	0.15706	0.51197
SCO1511	0.751252	1.14411	0.16588	0.450437
SCO1514	0.392702	-0.0397258	0.0814186	0.728908
SCO1515	1.49693	1.1673	0.147809	0.732187
SCO1516	-2.89541	0.249922	0.191718	0.432177
SCO1517	0.168471	-0.0807641	0.15558	0.768983
SCO1521	0.779317	-0.44879	0.159142	0.764868
SCO1522	-0.450222	0.0562931	0.109062	0.760817
SCO1523	-2.64875	0.0779135	0.186398	0.720663
SCO1529	3.77187	-0.0860953	0.208733	0.529263
SCO1530	-0.2412	-1.37299	0.181149	0.764868
SCO1531	-0.248358	-1.68785	0.155531	0.51079
SCO1535	-0.815662	-1.87235	0.164728	0.764868
SCO1540	1.37178	-0.460492	0.153005	0.708774
SCO1543	-2.06469	-3.77612	0.261627	0.38109
SCO1546	-2.14898	0.94483	0.120166	0.76704
SCO1548	1.43009	2.02333	0.208408	0.764868
SCO1550	4.39145	-1.65552	0.242031	0.477259
SCO1553	-1.94992	-0.947827	0.149417	0.709385
SCO1554	-0.79215	1.08693	0.182085	0.764868
SCO1557	1.29139	0.270077	0.128944	0.764868
SCO1559	-2.21952	1.16809	0.159272	0.668243
SCO1562	-0.217194	-0.824724	0.13902	0.764868
SCO1563	2.01307	2.17244	0.150574	0.764868
SCO1565	-3.44239	9.10562	0.461431	0.191458
SCO1567	-1.24529	2.02131	0.158585	0.720663
SCO1569	-2.59569	0.516302	0.157607	0.764868
SCO1570	-3.92976	-1.51277	0.238128	0.758952
SCO1571	1.95985	0.46708	0.211854	0.719241
SCO1573	1.5459	-3.1648	0.226217	0.782491
SCO1574	7.1533	-1.38009	0.335969	0.780612
SCO1575	2.57388	0.169825	0.145405	0.764868
SCO1576	-0.928236	-0.483695	0.100551	0.753448
SCO1577	-0.583176	0.0159	0.122471	0.747108
SCO1578	-0.917217	-0.477858	0.171049	0.41245
SCO1579	-2.54358	1.25465	0.18953	0.55192
SCO1580	-0.373012	-0.739686	0.114536	0.745711
SCO1588	-1.53719	-0.648662	0.153361	0.719241
SCO1591	0.131134	2.51306	0.156674	0.762522
SCO1592	-1.5567	-0.587285	0.0854387	0.770405
SCO1594	0.316774	1.16405	0.135872	0.686147
SCO1595	0.333081	1.72455	0.133758	0.789324
SCO1596	3.68511	-0.748311	0.188166	0.718323
SCO1598	-3.34267	-0.343646	0.21686	0.141741
SCO1599	-3.16227	0.892603	0.210553	0.764868
SCO1600	-2.40344	-0.372653	0.158167	0.705397
SCO1601	-2.46595	-0.773609	0.204825	0.488753
SCO1611	1.88452	-2.28858	0.202983	0.697859
SCO1613	2.90088	1.17299	0.177867	0.41245
SCO1616	2.01403	-1.92026	0.218801	0.708293
SCO1619	1.43715	-0.628242	0.114261	0.373381
SCO1620	-0.644456	-0.561734	0.138852	0.712272
SCO1621	-1.4063	-0.246921	0.115683	0.78554
SCO1622	0.0959249	1.39329	0.127419	0.64956
SCO1623	-0.458549	0.869487	0.0845578	0.699533
SCO1626	5.97214	1.08234	0.301839	0.269547
SCO1627	7.51782	1.90065	0.386286	0.221266
SCO1628	4.6121	0.466559	0.262663	0.382952
SCO1629	7.19785	2.42118	0.386433	0.115985
SCO1630	6.33428	2.5938	0.354076	0.144112
SCO1631	1.76858	2.34267	0.170254	0.645917
SCO1632	0.495367	1.62696	0.149085	0.793098
SCO1633	-0.0975479	1.75786	0.234679	0.741062
SCO1638	-0.564508	0.902875	0.194108	0.42894
SCO1640	6.35099	1.82713	0.338956	0.662707
SCO1642	-2.78797	-1.89995	0.202771	0.663394
SCO1643	2.65848	1.06172	0.168468	0.762291
SCO1644	2.79497	1.04742	0.212289	0.717173
SCO1645	3.46843	2.52757	0.230106	0.768228
SCO1646	7.13202	3.23913	0.427064	0.597988
SCO1647	5.42933	3.26808	0.311028	0.51079
SCO1648	4.54968	2.55901	0.263164	0.658271
SCO1651	-0.215253	0.566861	0.106752	0.7499
SCO1652	-0.123637	-0.199448	0.184106	0.666183
SCO1655	-0.169798	-1.07809	0.104219	0.732187
SCO1656	-2.20034	-1.24634	0.272428	0.709786
SCO1657	1.43918	0.737343	0.132652	0.764868
SCO1658	-2.5057	-0.0606919	0.143701	0.702324
SCO1659	-2.51277	-0.539203	0.147883	0.725315
SCO1663	0.405377	0.88003	0.0964487	0.596621
SCO1664	-0.233133	-1.1831	0.083018	0.785525
SCO1666	1.63765	0.534297	0.112931	0.670972
SCO1671	1.68064	-1.01992	0.153036	0.73119
SCO1672	2.01982	1.15534	0.137637	0.80103
SCO1674	-0.265544	2.14792	0.134129	0.643284
SCO1675	5.37525	5.01664	0.376547	0.611141
SCO1678	-1.33294	0.449947	0.14969	0.705831
SCO1679	-3.23308	-0.100673	0.1895	0.652253
SCO1684	-1.91572	0.953601	0.122744	0.659764
SCO1692	-3.21187	0.758526	0.152814	0.783568
SCO1695	-0.23484	-2.26247	0.131558	0.477259
SCO1698	1.8196	0.477166	0.169703	0.466409
SCO1699	-1.29252	1.59439	0.243546	0.148564
SCO1700	-0.337142	1.23402	0.200659	0.042006
SCO1709	0.299555	-0.731911	0.158004	0.793098
SCO1710	-0.90603	1.16372	0.113688	0.74911
SCO1714	-2.22497	0.700367	0.133136	0.725315
SCO1715	-0.793289	0.245445	0.109118	0.337589
SCO1721	3.62781	0.845018	0.224986	0.233929
SCO1725	-1.50451	2.69283	0.148933	0.7499
SCO1726	-1.28012	-0.293929	0.13342	0.764868
SCO1734	0.0181352	1.56206	0.154352	0.611141
SCO1742	-1.54695	0.380935	0.123606	0.789324
SCO1747	-0.371908	0.227326	0.154367	0.697859
SCO1752	-3.95838	-1.63432	0.225631	0.762908
SCO1754	3.65837	0.355454	0.19701	0.696724
SCO1756	-2.36459	-1.06695	0.143355	0.709189
SCO1758	0.653247	0.0400037	0.101597	0.750706
SCO1760	0.607614	0.782684	0.103721	0.596621
SCO1761	-1.93	1.20053	0.141806	0.232436
SCO1764	-0.901151	-1.75321	0.157453	0.764868
SCO1765	-1.71457	-2.06586	0.167966	0.761481
SCO1767	-2.08272	0.28781	0.150106	0.611141
SCO1768	-0.990586	-0.11987	0.161245	0.668968
SCO1772	0.253883	-0.110953	0.185521	0.732872
SCO1773	-0.914361	-0.756583	0.134752	0.609765
SCO1775	-0.72276	-0.666997	0.0860289	0.718859
SCO1776	0.562815	-0.871169	0.154956	0.777876
SCO1780	1.0075	-0.646572	0.109082	0.729338
SCO1782	3.28589	-2.35539	0.217738	0.414692
SCO1785	0.5762	-1.50715	0.184109	0.768228
SCO1787	0.11627	0.195005	0.112134	0.686147
SCO1789	-0.800795	-0.270516	0.120012	0.699045
SCO1792	-3.38906	0.0329149	0.168584	0.804072
SCO1793	-1.29302	-1.58294	0.166851	0.760817
SCO1794	1.89914	0.378705	0.162555	0.752908
SCO1796	2.21474	1.32691	0.143528	0.752777
SCO1797	0.512908	0.313988	0.149833	0.755571
SCO1798	0.996526	1.46248	0.154903	0.722522
SCO1800	6.01671	0.634713	0.279974	0.541965
SCO1806	1.06454	0.87327	0.159771	0.764868
SCO1809	2.14571	0.964422	0.176588	0.764868
SCO1814	-1.21905	-1.26097	0.126205	0.698199
SCO1815	0.62568	-0.117191	0.105903	0.793857
SCO1818	0.551821	0.0281691	0.0594761	0.764868
SCO1824	-0.0819549	1.19604	0.114119	0.715223
SCO1829	0.165506	-0.253201	0.115964	0.708293
SCO1832	-0.72486	0.208788	0.106855	0.666183
SCO1836	0.0638326	1.40177	0.134748	0.799852
SCO1838	1.4184	0.447113	0.134731	0.644861
SCO1839	5.49767	0.972244	0.266795	0.611141
SCO1841	-1.5256	0.66407	0.118805	0.503576
SCO1842	-1.53706	2.03361	0.150401	0.758952
SCO1844	-5.39987	1.51245	0.305077	0.477259
SCO1845	1.40412	-0.31453	0.223165	0.279122
SCO1849	0.301874	-1.27118	0.103698	0.747108
SCO1850	0.803807	2.83693	0.203489	0.582803
SCO1851	-0.437387	0.966559	0.18254	0.658225
SCO1853	-0.759817	-0.743272	0.115997	0.778693
SCO1854	1.64155	0.886965	0.177913	0.769433
SCO1857	-0.679327	-0.0726001	0.172901	0.734017
SCO1858	1.17301	0.0684042	0.170822	0.661267
SCO1859	1.87996	0.977296	0.16327	0.789324
SCO1860	3.0996	1.79982	0.204631	0.708804
SCO1864	-0.131368	2.96152	0.185656	0.649413
SCO1865	-0.0373844	3.30367	0.21926	0.743065
SCO1866	-1.85038	2.29638	0.183255	0.743913
SCO1867	-1.94455	2.05223	0.169929	0.513456
SCO1870	-0.195002	-2.40853	0.171434	0.716903
SCO1884	-0.981182	0.160086	0.147723	0.712346
SCO1886	-3.84857	0.126293	0.217423	0.697839
SCO1889	-2.19469	-1.90051	0.174141	0.777876
SCO1896	-0.781611	-0.586443	0.0895948	0.742882
SCO1901	-1.51392	-1.50466	0.156939	0.747108
SCO1902	-1.71298	-0.965587	0.152668	0.800722
SCO1904	1.76074	-1.34641	0.129028	0.795286
SCO1906	-2.26775	7.27593	0.40394	0.10677
SCO1907	-0.408492	0.165356	0.107906	0.591541
SCO1908	-0.416283	2.03552	0.141982	0.709385
SCO1909	5.6133	-1.22756	0.278695	0.611141
SCO1916	-2.49924	0.447681	0.187597	0.602502
SCO1919	0.241759	0.2272	0.171594	0.168115
SCO1920	0.409391	-1.01001	0.22101	0.588849
SCO1921	0.00040598	1.8116	0.208338	0.626751
SCO1922	0.31397	-0.751799	0.132949	0.771527
SCO1923	0.204185	2.07983	0.170493	0.756464
SCO1924	0.884398	-1.42629	0.111744	0.76704
SCO1925	1.41	1.25505	0.206934	0.73342
SCO1926	2.76825	0.770119	0.207662	0.541025
SCO1930	-0.289532	-1.15776	0.141153	0.764868
SCO1934	0.609449	1.27185	0.188697	0.752777
SCO1935	3.61442	0.38965	0.206384	0.727066
SCO1936	4.29887	1.146	0.240361	0.513456
SCO1937	3.19745	0.143279	0.166779	0.731326
SCO1938	-0.182073	0.174398	0.134324	0.697859
SCO1939	-0.741549	0.23584	0.131178	0.401269
SCO1941	-0.227514	0.464783	0.0762445	0.778641
SCO1942	1.91221	0.222565	0.143279	0.712272
SCO1943	3.33411	0.448869	0.205947	0.742882
SCO1944	1.28317	0.262118	0.202095	0.760817
SCO1945	-3.02174	0.28333	0.184253	0.697859
SCO1946	0.368422	0.650547	0.15878	0.50541
SCO1947	-0.870085	3.48729	0.236207	0.422338
SCO1952	1.06727	-0.197044	0.119084	0.745711
SCO1954	-3.11208	-4.55773	0.293839	0.747108
SCO1960	1.24145	0.173816	0.114957	0.780458
SCO1961	-0.226474	-2.8028	0.184663	0.800722
SCO1962	-1.25256	-2.15707	0.133171	0.78554
SCO1964	0.941156	-0.28849	0.0978286	0.698199
SCO1965	3.53576	2.15171	0.223568	0.303272
SCO1968	2.35814	9.19624	0.520489	0.548098
SCO1969	0.810774	3.17067	0.200259	0.327575
SCO1970	0.0529338	1.99379	0.136661	0.760817
SCO1980	1.02399	-1.61757	0.118518	0.697859
SCO1981	-0.554634	0.0913152	0.103672	0.750706
SCO1984	-0.79919	-1.48327	0.165014	0.790824
SCO1988	-3.9302	0.458247	0.278528	0.764868
SCO1991	0.820605	0.177032	0.113145	0.756406
SCO1992	0.667108	1.12837	0.133384	0.747108
SCO1993	-0.142566	-2.44486	0.181883	0.711849
SCO1998	-3.45953	-0.461546	0.177097	0.402152
SCO2001	0.186697	1.31744	0.139144	0.659764
SCO2003	0.638658	1.42007	0.127483	0.44962
SCO2008	-0.512501	-0.859058	0.0975756	0.745495
SCO2009	0.422177	-1.2041	0.117823	0.547118
SCO2010	-1.20479	-2.35893	0.222863	0.571964
SCO2011	2.28959	-0.54856	0.185004	0.401269
SCO2012	2.36997	0.474865	0.172233	0.704931
SCO2013	-0.0585012	-3.01891	0.187809	0.758952
SCO2014	0.425289	0.908034	0.149637	0.785472
SCO2018	0.059212	-0.381379	0.128485	0.719241
SCO2020	1.51508	0.123819	0.12955	0.725315
SCO2025	-0.713739	1.11937	0.125404	0.64037
SCO2026	0.997728	2.5199	0.154892	0.750832
SCO2027	-1.38017	0.626839	0.159788	0.122895
SCO2034	1.06445	0.0936246	0.138664	0.760817
SCO2036	-0.935337	-0.735065	0.134667	0.76556
SCO2037	0.824326	-0.688469	0.108318	0.659764
SCO2041	2.1067	0.158813	0.181617	0.402152
SCO2042	2.14769	0.831741	0.162088	0.76704
SCO2046	-0.112429	0.0218858	0.0750729	0.764868
SCO2051	-1.12184	-1.37205	0.119164	0.575228
SCO2052	-1.37448	2.13324	0.163329	0.764868
SCO2053	-1.15903	1.15475	0.130886	0.783713
SCO2055	-1.19194	-2.95346	0.173912	0.721534
SCO2057	-3.75519	1.16557	0.188173	0.62462
SCO2058	-2.45009	1.55025	0.159156	0.760817
SCO2064	1.37318	0.116164	0.156672	0.696724
SCO2065	2.2674	0.186344	0.144618	0.793098
SCO2066	2.20103	0.514815	0.156117	0.697859
SCO2067	0.18005	-0.198266	0.159706	0.764868
SCO2068	-0.64568	4.99328	0.279939	0.233929
SCO2073	1.17737	0.197764	0.0889657	0.655983
SCO2076	0.303556	0.846758	0.0889164	0.764868
SCO2077	3.46886	1.42825	0.225023	0.768228
SCO2078	4.21862	-0.404385	0.24968	0.0333442
SCO2079	3.88228	1.03244	0.198326	0.764868
SCO2082	0.977464	1.03027	0.169355	0.611141
SCO2084	-2.36916	0.152336	0.171885	0.711225
SCO2086	-0.0574626	-1.33228	0.0844837	0.784719
SCO2087	-1.10008	-0.195972	0.138271	0.282007
SCO2088	0.579406	0.413046	0.178484	0.611141
SCO2089	1.1755	1.20041	0.156911	0.799852
SCO2093	0.207129	-2.90182	0.214664	0.588849
SCO2094	2.20675	-1.1464	0.151402	0.578937
SCO2095	-2.2277	0.195652	0.162412	0.79481
SCO2097	6.70749	0.576925	0.317988	0.140104
SCO2100	-0.0747785	-0.843438	0.129227	0.588741
SCO2102	0.0530558	1.30665	0.154456	0.488753
SCO2103	1.17461	1.83824	0.152411	0.708804
SCO2104	-1.51895	0.843873	0.109458	0.724132
SCO2105	2.56143	1.41004	0.177258	0.718435
SCO2106	0.806166	-0.904658	0.107248	0.756804
SCO2115	0.311368	0.64524	0.174751	0.783619
SCO2116	0.542123	0.887599	0.0978401	0.758952
SCO2120	0.309974	-2.49141	0.206467	0.749678
SCO2124	1.31384	-0.477072	0.155603	0.800722
SCO2126	1.02161	-1.24532	0.127051	0.803963
SCO2127	2.24862	0.0793482	0.130467	0.697859
SCO2129	-0.459306	1.14071	0.10985	0.691834
SCO2133	-0.376973	0.975578	0.130075	0.719241
SCO2135	1.14221	0.975034	0.125444	0.804072
SCO2136	-3.04208	0.559302	0.167515	0.239179
SCO2139	-1.54758	-3.79007	0.24258	0.7438
SCO2140	1.02138	-0.0895015	0.0949146	0.643284
SCO2141	-0.641437	-0.358046	0.0933032	0.764868
SCO2148	-2.42789	-0.190814	0.170511	0.732187
SCO2149	-4.74501	-1.8665	0.236174	0.784482
SCO2150	-3.03567	-0.290585	0.155983	0.591541
SCO2151	-1.33033	-1.70828	0.156417	0.793098
SCO2154	-0.0684488	0.578984	0.146082	0.553052
SCO2155	-1.11414	2.1992	0.149746	0.659764
SCO2156	-5.55217	0.112993	0.250374	0.486508
SCO2157	-2.93001	0.286483	0.189208	0.670244
SCO2158	-0.298556	-4.084	0.24782	0.750832
SCO2160	-1.50187	1.12943	0.108664	0.733698
SCO2161	3.73828	0.702443	0.222009	0.720663
SCO2162	1.63965	1.17534	0.129433	0.764868
SCO2164	-1.26333	-1.25368	0.204936	0.712272
SCO2166	0.216726	-0.682389	0.0780898	0.790248
SCO2167	5.5512	0.702933	0.261699	0.451986
SCO2168	2.6997	-0.2846	0.227377	0.335217
SCO2169	-0.863278	-0.330775	0.109043	0.705831
SCO2171	-3.1276	0.351744	0.146027	0.745711
SCO2175	-0.542069	0.890495	0.134544	0.800722
SCO2179	-0.709754	0.917648	0.126832	0.729338
SCO2180	-0.992859	-1.03413	0.101233	0.761055
SCO2183	2.8995	1.37496	0.164787	0.712346
SCO2193	0.563428	-0.115169	0.108303	0.764868
SCO2194	1.88671	1.01052	0.164865	0.659764
SCO2195	13.4729	0.0276769	0.592193	0.236435
SCO2196	6.20201	-0.798958	0.328352	0.0532668
SCO2198	4.65561	0.913748	0.273575	0.609765
SCO2202	-2.88467	-3.39377	0.301083	0.750832
SCO2203	0.0142545	-2.05054	0.182632	0.764868
SCO2204	-0.751629	-1.03816	0.110779	0.742882
SCO2207	15.5649	-4.44069	0.704363	0.301389
SCO2208	9.77641	-2.86941	0.446261	0.666183
SCO2209	4.94748	-1.79323	0.255354	0.0763967
SCO2210	12.9457	-5.44606	0.627399	3.83e-05
SCO2211	9.44749	-4.14018	0.448286	0.119108
SCO2214	-1.06866	-0.34149	0.226841	0.758952
SCO2217	15.7098	-1.9813	0.687188	0.0258944
SCO2218	4.38188	-2.00232	0.210212	0.0301151
SCO2224	-0.420058	-1.72947	0.155361	0.77636
SCO2234	0.662379	0.259217	0.0877352	0.666183
SCO2235	4.46809	0.819019	0.216497	0.670244
SCO2236	3.48342	0.489507	0.183048	0.637065
SCO2237	3.2515	0.217821	0.180019	0.0190553
SCO2241	2.7324	-2.41814	0.201823	0.326269
SCO2245	2.28244	1.55779	0.191104	0.791449
SCO2250	-4.84685	-1.6671	0.258498	0.627108
SCO2254	0.276739	0.945944	0.173759	0.704931
SCO2256	-0.550189	0.676526	0.11774	0.729338
SCO2257	1.26677	0.105899	0.121011	0.734017
SCO2258	-0.697289	-1.5871	0.185463	0.780458
SCO2261	-0.506926	-0.840685	0.16554	0.776323
SCO2266	-0.338343	1.13569	0.106932	0.645917
SCO2284	1.24279	-1.32253	0.18155	0.719241
SCO2286	0.532468	8.02327	0.432386	0.122895
SCO2288	-1.62429	-0.748917	0.138782	0.792348
SCO2290	-2.53562	-3.5031	0.203584	0.764868
SCO2293	0.618215	-0.0952866	0.152645	0.719241
SCO2298	-2.09842	0.859431	0.123966	0.705831
SCO2299	0.18981	0.475527	0.220402	0.644861
SCO2303	3.27362	3.8279	0.314525	0.645917
SCO2308	0.916608	0.26451	0.121091	0.795712
SCO2312	-0.184513	-0.960042	0.120716	0.725315
SCO2313	1.13746	0.7061	0.123197	0.804072
SCO2314	2.84986	1.12348	0.191434	0.79481
SCO2320	-1.98464	1.0987	0.181915	0.311556
SCO2321	-0.593349	0.275231	0.118955	0.745711
SCO2326	1.58645	3.82514	0.242827	0.709385
SCO2330	1.15908	-1.21559	0.10311	0.682696
SCO2337	-2.02256	0.819746	0.132725	0.749678
SCO2340	2.63232	1.37493	0.157734	0.717173
SCO2345	0.388084	0.434177	0.182261	0.792348
SCO2348	-5.39274	10.4688	0.558147	0.0109175
SCO2352	-0.274508	1.46453	0.336187	0.745711
SCO2353	-3.09867	0.127632	0.166041	0.591541
SCO2355	-2.64718	-0.194835	0.162091	0.764868
SCO2357	2.62203	0.164103	0.183457	0.695267
SCO2361	-0.953742	1.9046	0.199662	0.609765
SCO2367	2.39521	-1.21444	0.232206	0.745711
SCO2368	1.72148	0.49784	0.121328	0.794022
SCO2369	0.868937	-0.86091	0.118319	0.7172
SCO2370	0.335191	0.0136285	0.149259	0.704192
SCO2373	-1.54199	1.70035	0.174412	0.647544
SCO2375	-0.993202	0.555453	0.136855	0.670972
SCO2377	-2.38513	-1.07378	0.190477	0.722873
SCO2379	-1.55004	-2.28319	0.16408	0.786531
SCO2382	3.22121	1.27362	0.181674	0.602549
SCO2385	1.65875	-1.27876	0.149654	0.704192
SCO2386	1.59505	-0.0657891	0.120956	0.768563
SCO2387	-1.19394	0.552965	0.165816	0.703713
SCO2388	-0.969545	0.880804	0.124196	0.417988
SCO2389	-0.374286	0.810953	0.142611	0.717173
SCO2390	0.27697	1.1174	0.153216	0.693721
SCO2392	-2.51237	0.0230983	0.189695	0.747108
SCO2393	-0.958335	0.572171	0.256343	0.234026
SCO2402	-1.8754	-0.0358863	0.143494	0.764868
SCO2403	-0.672383	-0.407866	0.14767	0.764868
SCO2407	-0.57472	-1.48757	0.143965	0.71545
SCO2419	-0.762917	-0.572367	0.125542	0.76704
SCO2420	-2.20581	1.17622	0.213699	0.764868
SCO2421	-1.69455	-1.93892	0.151773	0.719241
SCO2426	-1.15068	1.67839	0.177956	0.750832
SCO2428	-2.73327	1.79883	0.166828	0.73342
SCO2430	-1.12017	0.397384	0.161874	0.526744
SCO2434	-3.02292	1.58122	0.198181	0.756934
SCO2435	1.35325	0.328804	0.146678	0.73342
SCO2439	-0.0910223	0.499421	0.103467	0.761608
SCO2442	2.83461	0.837922	0.272828	0.718579
SCO2447	1.39894	0.985036	0.138071	0.705397
SCO2449	2.32356	-0.304741	0.281845	0.704931
SCO2452	-0.731476	-2.18794	0.132435	0.800076
SCO2453	-1.65988	-0.805629	0.263284	0.80103
SCO2457	0.363039	0.663575	0.119173	0.750832
SCO2458	-0.32508	-2.6093	0.151346	0.793098
SCO2463	-0.345014	-0.895766	0.118373	0.80103
SCO2469	0.745302	0.621337	0.0962629	0.79952
SCO2471	2.48542	-2.10897	0.166916	0.669211
SCO2484	-2.85266	-1.2137	0.184337	0.764868
SCO2488	0.3823	-2.50772	0.180496	0.741062
SCO2492	3.52113	0.553095	0.175198	0.647544
SCO2495	1.5895	-4.30851	0.234146	0.609765
SCO2498	-3.11558	0.821881	0.189292	0.663117
SCO2504	-1.01276	0.738586	0.150267	0.640777
SCO2508	0.677551	-1.29947	0.100227	0.712346
SCO2515	-0.532825	-0.490355	0.103943	0.78554
SCO2516	0.30616	0.468311	0.12416	0.591541
SCO2517	7.06026	1.20451	0.341534	0.619427
SCO2518	7.21228	0.678477	0.360876	0.541025
SCO2519	8.71731	-0.31598	0.397498	0.116333
SCO2520	1.42832	0.132284	0.105887	0.492256
SCO2522	0.222896	0.881468	0.110662	0.800642
SCO2523	0.0850115	-1.4364	0.133637	0.735577
SCO2524	1.62436	-0.66411	0.220603	0.308796
SCO2525	1.76288	-0.796726	0.147654	0.653206
SCO2528	0.285629	0.497579	0.0740034	0.80103
SCO2532	2.05676	1.3768	0.183457	0.764868
SCO2533	2.00578	0.0332185	0.159339	0.611141
SCO2537	-2.25716	-1.63891	0.149426	0.749678
SCO2538	-4.56587	-3.97537	0.347748	0.799852
SCO2539	-0.328599	-0.523393	0.149804	0.705831
SCO2540	-0.0953254	0.282141	0.121584	0.79952
SCO2543	-2.4778	-0.00354689	0.208908	0.729338
SCO2547	-0.27027	1.10349	0.102705	0.51197
SCO2548	2.38206	2.62558	0.194197	0.689625
SCO2549	1.40594	2.16215	0.251588	0.764868
SCO2550	-0.443725	-0.0549188	0.103418	0.76704
SCO2554	1.18208	0.285817	0.154479	0.594903
SCO2555	0.408949	-0.180443	0.15258	0.596621
SCO2562	-0.584042	0.213567	0.12316	0.492256
SCO2563	1.33673	-0.115726	0.200775	0.655983
SCO2571	-0.860329	-0.762732	0.164569	0.655374
SCO2574	2.91458	-0.017023	0.207091	0.610183
SCO2575	7.8142	-1.33976	0.381559	0.226339
SCO2576	0.538133	0.892688	0.0959789	0.756406
SCO2577	0.437232	-0.817883	0.107851	0.736139
SCO2579	1.0192	-0.163987	0.115703	0.591315
SCO2580	1.88766	-0.918896	0.177505	0.747819
SCO2581	3.61612	0.489549	0.23549	0.67367
SCO2582	5.17983	-0.209365	0.235519	0.403701
SCO2585	-0.144192	1.04987	0.26097	0.605131
SCO2589	-0.42905	-1.17679	0.100871	0.705831
SCO2591	-0.433277	0.376847	0.0839192	0.791755
SCO2592	2.81348	-1.28802	0.201878	0.742882
SCO2593	-1.5981	-2.30223	0.207026	0.53139
SCO2594	1.888	-0.806236	0.213198	0.666183
SCO2596	-0.615918	0.770601	0.15711	0.711849
SCO2597	-2.81689	1.41153	0.196849	0.595131
SCO2599	1.3746	1.05866	0.170281	0.670972
SCO2600	3.20001	-0.324726	0.191856	0.742882
SCO2606	-0.78868	-0.373199	0.100159	0.760817
SCO2607	-2.27539	-1.55103	0.175777	0.717173
SCO2608	1.93689	0.0684788	0.123992	0.764868
SCO2609	0.854901	-0.812077	0.135071	0.768228
SCO2610	0.621225	-0.150582	0.132127	0.670244
SCO2611	0.499419	-0.91241	0.171416	0.720663
SCO2612	1.25463	0.5615	0.0879817	0.791755
SCO2614	0.934504	-0.638261	0.104341	0.712663
SCO2615	2.02336	0.772645	0.142602	0.756406
SCO2616	2.88382	0.96204	0.158118	0.759981
SCO2617	2.81006	-0.60862	0.183439	0.668968
SCO2618	-0.896336	1.95971	0.137594	0.551512
SCO2619	0.500965	0.798117	0.0768324	0.764868
SCO2620	-3.89745	-1.58354	0.213433	0.159642
SCO2621	-0.460024	0.056485	0.162479	0.698199
SCO2626	1.14079	0.773594	0.124533	0.57885
SCO2627	0.0121968	0.865377	0.184298	0.666183
SCO2630	0.284216	1.0882	0.120457	0.743866
SCO2633	3.29738	5.83237	0.340113	0.597808
SCO2636	-2.03955	-0.139312	0.128993	0.784327
SCO2637	-0.734171	-0.256132	0.143946	0.644861
SCO2640	0.803003	2.43185	0.139387	0.705831
SCO2641	1.15081	0.495714	0.104593	0.764868
SCO2643	-0.0696039	1.18999	0.0883082	0.780612
SCO2645	-3.63804	-0.184379	0.189458	0.659764
SCO2648	-0.72715	1.3861	0.165712	0.643284
SCO2650	1.41887	1.5017	0.189376	0.591541
SCO2655	4.54254	-1.74207	0.254771	0.51197
SCO2663	0.693516	1.04534	0.125436	0.764868
SCO2671	1.34815	0.00629018	0.120933	0.742882
SCO2673	-0.492322	-0.265295	0.125096	0.785472
SCO2674	-2.99348	-0.745797	0.148406	0.719241
SCO2676	-0.331078	-0.890703	0.138137	0.611141
SCO2677	-0.843177	1.8543	0.161368	0.326269
SCO2682	-0.242323	1.98508	0.126329	0.758952
SCO2690	-3.84516	-0.436319	0.265603	0.712346
SCO2695	-3.8701	-0.921485	0.215491	0.742882
SCO2696	1.11687	-0.372451	0.107287	0.764868
SCO2704	-1.36919	-0.0461147	0.14148	0.764868
SCO2721	-3.4299	-1.54004	0.189233	0.764868
SCO2725	-0.229573	-1.31631	0.121351	0.729338
SCO2729	-0.0268726	-2.89528	0.252911	0.712346
SCO2733	-2.49491	0.829293	0.127651	0.670972
SCO2736	0.27589	3.29423	0.224462	0.63398
SCO2740	3.21668	-0.0100006	0.182683	0.794022
SCO2761	-0.927707	-0.394939	0.193729	0.745711
SCO2762	-1.20607	-0.568312	0.117719	0.800722
SCO2763	-5.1439	-2.00185	0.293528	0.337589
SCO2768	1.10607	0.322044	0.139157	0.745711
SCO2769	-0.265619	0.429633	0.210919	0.795286
SCO2770	2.22597	1.72275	0.162717	0.552594
SCO2774	-1.06902	-0.922716	0.114385	0.765919
SCO2776	-0.703103	0.0796687	0.11777	0.76704
SCO2777	-1.72243	-0.17487	0.131662	0.773072
SCO2778	-0.550355	-2.1367	0.12538	0.764868
SCO2780	0.331046	0.505787	0.165047	0.764868
SCO2786	0.270626	-1.03683	0.138152	0.76556
SCO2788	0.563398	-0.981014	0.134452	0.477259
SCO2789	-0.975387	-0.936917	0.127522	0.697859
SCO2790	0.780633	-1.58285	0.116125	0.38109
SCO2792	-0.235439	0.312392	0.219913	0.616934
SCO2793	1.5167	-1.07026	0.172533	0.697859
SCO2800	-1.83668	-1.26556	0.146781	0.670244
SCO2806	-1.12743	2.38004	0.161902	0.77103
SCO2807	0.923534	0.522429	0.115269	0.764868
SCO2812	-4.68358	-0.457921	0.264192	0.699533
SCO2813	-2.66921	-1.8622	0.196212	0.609765
SCO2819	2.02577	-0.693123	0.188924	0.552594
SCO2820	-1.36999	-2.06603	0.180835	0.795286
SCO2822	2.49242	-0.464646	0.141922	0.742882
SCO2823	4.49497	-0.0954221	0.222488	0.44962
SCO2827	2.82477	0.73533	0.159524	0.764868
SCO2828	-2.99016	1.09688	0.235058	0.752679
SCO2829	-1.32775	-1.53301	0.159304	0.666183
SCO2830	-0.43167	0.318678	0.109991	0.791438
SCO2831	1.42955	-0.667258	0.114358	0.764868
SCO2832	3.13499	-1.47215	0.199279	0.643284
SCO2833	-3.53301	-1.60719	0.204962	0.789324
SCO2836	4.11102	0.951093	0.261269	0.412905
SCO2837	1.2342	-1.41762	0.196428	0.422338
SCO2838	-0.937408	0.343496	0.173352	0.764868
SCO2839	-1.85275	0.808877	0.16645	0.772451
SCO2843	-2.27494	1.13337	0.189914	0.682696
SCO2847	0.59712	-0.458392	0.198661	0.626751
SCO2865	3.85776	3.09464	0.278044	0.760016
SCO2872	1.08965	-0.816953	0.216076	0.764868
SCO2873	-1.09168	-1.3909	0.141089	0.72267
SCO2878	-0.575137	5.73951	0.318257	0.0618273
SCO2879	-0.712559	0.731239	0.132175	0.609765
SCO2880	-1.24602	0.7993	0.25441	0.696776
SCO2881	-0.833952	1.63571	0.163599	0.688868
SCO2882	-3.18779	0.283931	0.227689	0.696208
SCO2883	-1.47315	2.08282	0.19139	0.602502
SCO2884	-1.18902	1.63663	0.156639	0.502626
SCO2886	0.066898	0.294759	0.163701	0.731326
SCO2887	0.245794	0.458613	0.135306	0.764868
SCO2888	-1.2809	0.232162	0.14247	0.756406
SCO2890	0.121981	-1.35348	0.0942822	0.725315
SCO2892	0.902648	0.342325	0.117032	0.711849
SCO2897	1.98541	0.292891	0.133391	0.781655
SCO2899	0.608027	-0.656174	0.19818	0.376033
SCO2901	1.91724	2.08534	0.18156	0.727066
SCO2902	-0.786032	0.045739	0.111908	0.670244
SCO2903	2.23689	0.957335	0.15024	0.371888
SCO2904	-0.278305	3.91474	0.214862	0.278954
SCO2905	3.08296	-0.49057	0.202699	0.609765
SCO2906	0.188719	-0.725942	0.179332	0.686147
SCO2908	4.3817	0.575521	0.221892	0.764868
SCO2910	-2.12408	0.48242	0.209698	0.670244
SCO2911	2.20055	2.93104	0.279845	0.712318
SCO2912	3.2747	1.39637	0.232781	0.749678
SCO2913	1.03622	0.837986	0.109048	0.760438
SCO2914	-1.17323	1.11078	0.138148	0.344404
SCO2916	1.58508	0.184906	0.145399	0.679455
SCO2918	1.06075	-1.24136	0.15889	0.709046
SCO2919	0.58594	-0.219037	0.0946696	0.729338
SCO2920	-4.55446	-0.00729217	0.272525	0.0566091
SCO2921	0.675494	1.7263	0.146563	0.682696
SCO2927	-1.46555	2.54739	0.22381	0.0635243
SCO2936	0.670289	0.91065	0.0935824	0.780458
SCO2937	-2.57039	0.269555	0.187391	0.783308
SCO2939	2.16185	-1.1255	0.167846	0.747108
SCO2940	-0.658044	1.16878	0.128517	0.764868
SCO2942	-2.71625	-1.37784	0.252896	0.697859
SCO2944	0.503481	-3.01221	0.241704	0.725315
SCO2947	1.16059	0.476898	0.172586	0.434287
SCO2950	-2.24747	0.611541	0.160287	0.41245
SCO2951	1.48223	0.106884	0.160428	0.764868
SCO2953	6.06813	-2.06952	0.310265	0.295508
SCO2954	10.0672	-2.61679	0.456591	0.41245
SCO2957	0.355575	-0.566979	0.161091	0.785916
SCO2962	-1.33715	-3.38027	0.242129	0.764868
SCO2966	-1.63549	0.977403	0.16541	0.720663
SCO2968	-1.19262	-0.208991	0.139906	0.218507
SCO2969	1.51834	1.68696	0.16397	0.539335
SCO2971	-1.09239	1.3591	0.113885	0.57885
SCO2972	0.745003	1.05912	0.148847	0.696724
SCO2973	3.24768	0.254556	0.179091	0.764868
SCO2974	1.30361	0.997968	0.159432	0.717173
SCO2985	-0.0464161	1.04746	0.106022	0.764868
SCO2986	0.693344	-0.135128	0.124966	0.452064
SCO2988	-2.35587	-0.299822	0.144742	0.669211
SCO2989	0.231013	2.03444	0.183257	0.790426
SCO2990	-0.893761	-2.92733	0.182787	0.729338
SCO2991	-2.67884	-0.038371	0.214147	0.571964
SCO2996	1.31971	-0.057193	0.254616	0.669675
SCO2998	-2.64529	-0.636793	0.249766	0.726342
SCO2999	1.64775	-1.32943	0.17719	0.588189
SCO3005	0.2029	0.969097	0.17484	0.655983
SCO3006	-0.586164	-0.580127	0.114359	0.764868
SCO3007	-0.866631	-0.720157	0.154886	0.687334
SCO3008	0.918739	1.38963	0.144035	0.711849
SCO3009	6.57907	1.0419	0.347507	0.740627
SCO3012	-2.26081	-0.840784	0.164313	0.719241
SCO3013	2.45619	-0.175615	0.172005	0.725315
SCO3018	-1.52608	-2.07534	0.138795	0.760817
SCO3019	-2.73479	-0.970804	0.16463	0.779004
SCO3021	-3.2995	-0.0458077	0.162136	0.711849
SCO3022	-2.13711	-1.10651	0.165425	0.772299
SCO3023	0.892149	2.12772	0.16303	0.541025
SCO3024	0.999931	0.944768	0.0975202	0.764868
SCO3025	-0.62889	-3.2811	0.190991	0.764868
SCO3026	-0.879792	0.808211	0.118386	0.720663
SCO3030	0.623743	-0.202284	0.168008	0.754588
SCO3034	1.39278	-0.516462	0.145553	0.561061
SCO3036	-1.41809	-2.80272	0.162905	0.741062
SCO3041	-0.0208602	1.06222	0.234328	0.785525
SCO3043	0.912586	-0.00508152	0.172281	0.7499
SCO3044	1.95697	0.210569	0.104834	0.721534
SCO3045	2.12547	1.65988	0.181566	0.702324
SCO3048	4.43796	1.48042	0.224635	0.561787
SCO3051	1.85134	-0.320937	0.148247	0.611141
SCO3053	2.34292	1.88582	0.198018	0.732139
SCO3058	-0.598665	0.81407	0.123096	0.552594
SCO3059	0.437522	1.12473	0.131248	0.434287
SCO3060	-0.0467481	1.238	0.112151	0.696724
SCO3063	2.1755	1.01875	0.153869	0.724132
SCO3064	-0.542974	1.58187	0.167244	0.641751
SCO3067	-2.20347	-0.267127	0.276338	0.48655
SCO3068	1.25631	3.25077	0.220294	0.694446
SCO3070	-4.97798	-0.817758	0.256843	0.611738
SCO3074	1.05832	0.234731	0.0822724	0.717173
SCO3077	2.1907	0.250345	0.142943	0.76704
SCO3079	-0.651109	1.19848	0.12178	0.742882
SCO3083	1.2199	-0.326784	0.137988	0.764868
SCO3084	-0.788901	-0.847893	0.097948	0.585432
SCO3086	-2.24975	0.557749	0.16535	0.780458
SCO3087	-0.725627	-1.17368	0.131741	0.691199
SCO3092	1.4348	-0.855622	0.184016	0.705831
SCO3093	-0.891211	-1.972	0.129872	0.697859
SCO3094	-1.78444	0.349169	0.151842	0.670244
SCO3095	-0.149428	0.789283	0.149386	0.721007
SCO3096	-3.58476	3.04272	0.220383	0.0532668
SCO3097	7.18184	-0.611265	0.347007	0.492256
SCO3098	-1.35939	0.190956	0.130364	0.659764
SCO3099	-0.419311	0.300534	0.123542	0.611738
SCO3102	-0.351246	-0.545914	0.107403	0.778693
SCO3103	-0.59161	1.94916	0.121914	0.791005
SCO3113	-2.06799	2.46748		0.76704
SCO3114	-1.97595	-0.461251	0.195665	0.732872
SCO3117	1.65806	1.08563	0.142594	0.557691
SCO3119	0.92252	0.71545	0.143206	0.669211
SCO3122	-1.02041	0.82862	0.122057	0.686116
SCO3123	-0.0556241	-0.870417	0.160019	0.182445
SCO3124	-0.206169	0.701991	0.209008	0.21191
SCO3125	-2.18511	0.0356772	0.153604	0.719241
SCO3126	0.920151	-1.52537	0.143751	0.73981
SCO3127	-1.48534	0.982907	0.129162	0.742882
SCO3128	3.57756	-1.90766	0.233959	0.618927
SCO3129	-1.93624	0.380606	0.105934	0.705831
SCO3133	0.738562	-1.22854	0.136381	0.670972
SCO3137	1.00238	0.827019	0.108017	0.699533
SCO3138	-5.73074	-1.11299	0.337219	0.708804
SCO3146	2.80083	0.677907	0.217241	0.655374
SCO3151	-0.380933	-0.375939	0.0933543	0.721534
SCO3156	3.45525	0.945117	0.174668	0.240991
SCO3157	0.727301	1.40648	0.113407	0.602502
SCO3159	0.129094	2.62934	0.16106	0.670244
SCO3163	1.11833	-0.770501	0.197797	0.75736
SCO3167	3.31488	1.78171	0.208307	0.764868
SCO3170	-3.92658	1.42141	0.259905	0.732576
SCO3173	1.31274	2.06052	0.198121	0.783155
SCO3176	-2.38315	-1.41635	0.167841	0.704192
SCO3178	-0.260063	-0.244246	0.0645293	0.74911
SCO3181	-1.19163	-0.422763	0.159799	0.729338
SCO3182	0.157258	2.022	0.145994	0.626751
SCO3184	-0.489931	0.019638	0.104844	0.742882
SCO3187	-0.131255	-1.21182	0.157528	0.591541
SCO3190	-2.38787	0.845694	0.147926	0.696776
SCO3191	1.21171	-0.985294	0.209729	0.768563
SCO3193	1.42221	-0.822533	0.144494	0.80103
SCO3194	1.321	-1.43364	0.115104	0.666183
SCO3195	5.44533	1.64386	0.267934	0.643284
SCO3196	-2.4134	-2.19677	0.183404	0.789324
SCO3197	-0.107432	1.0582	0.099157	0.742882
SCO3198	3.21967	1.74164	0.208297	0.745711
SCO3201	-2.66003	-0.184126	0.22889	0.704192
SCO3209	0.827224	-1.0476	0.166173	0.719241
SCO3211	1.64923	1.83689	0.182299	0.800076
SCO3212	0.881054	1.13303	0.104261	0.729338
SCO3213	-0.220981	1.57882	0.115713	0.689958
SCO3214	1.50439	0.931977	0.175955	0.655843
SCO3215	-6.17647	-0.881778	0.325703	0.760817
SCO3217	1.98568	4.06096	0.252057	0.645917
SCO3218	1.19277	1.92276	0.202176	0.708774
SCO3219	6.81782	-2.59812	0.357326	0.0131763
SCO3220	1.1014	3.66571	0.268528	0.684672
SCO3221	1.83488	2.41487	0.184722	0.719241
SCO3222	4.45884	6.33323	0.446382	0.618927
SCO3223	-3.12246	1.78777	0.230999	0.716903
SCO3227	0.0622729	2.66277	0.165994	0.696776
SCO3228	-2.45888	3.30057	0.209636	0.637065
SCO3229	1.08474	3.56466	0.238774	0.609765
SCO3231	0.584427	-0.40244	0.122102	0.764868
SCO3232	0.100939	-1.24291	0.121827	0.720663
SCO3235	1.25872	2.56608	0.177542	0.657009
SCO3236	2.99189	2.62051	0.223859	0.708774
SCO3239	1.71209	2.91197	0.216696	0.618927
SCO3240	1.10568	0.957034	0.0940208	0.756995
SCO3244	2.78269	5.01579	0.382913	0.513456
SCO3245	2.26056	0.664747	0.160263	0.745711
SCO3246	1.86906	1.08815	0.176351	0.539335
SCO3247	1.59376	2.62119	0.21115	0.602502
SCO3248	0.585387	2.64086	0.188718	0.717173
SCO3249	2.57492	1.62577	0.197985	0.768563
SCO3267	-0.226412	-1.59405	0.168561	0.764868
SCO3269	-1.34665	-1.19611	0.155767	0.747108
SCO3279	-3.4584	-0.997648	0.300004	0.771397
SCO3283	2.08879	-0.594398	0.189607	0.659764
SCO3284	-4.01857	-1.60192	0.205706	0.77636
SCO3285	0.62305	0.85228	0.167694	0.701183
SCO3300	-2.29393	-0.859457	0.151469	0.742882
SCO3301	-1.80698	-0.852966	0.149098	0.513456
SCO3304	-0.648733	0.842347	0.0939785	0.742882
SCO3305	-0.739553	0.00804823	0.144602	0.764868
SCO3307	1.01564	1.18413	0.141636	0.757794
SCO3308	-1.60975	1.16348	0.114894	0.721534
SCO3309	-1.9894	-0.95207	0.13769	0.689162
SCO3313	0.623484	0.318888	0.168097	0.232463
SCO3317	2.43613	0.424805	0.151043	0.686147
SCO3319	-1.66594	0.0538776	0.145797	0.770772
SCO3320	1.47911	-0.025186	0.146187	0.669211
SCO3322	-1.19506	1.23716	0.153053	0.782491
SCO3323	5.48655	1.19703	0.31137	0.0841905
SCO3324	2.41543	1.70787	0.200279	0.691834
SCO3328	9.25511	-0.989711	0.408952	0.141741
SCO3332	-1.24501	-0.570839	0.170625	0.789324
SCO3335	-6.90484	4.24869	0.384448	0.602502
SCO3338	-1.47935	-0.878537	0.131816	0.78554
SCO3345	0.10938	1.41166	0.127423	0.672513
SCO3346	-0.164779	-0.398164	0.0767012	0.780458
SCO3350	3.08376	1.6393	0.232618	0.762908
SCO3351	-2.68419	0.101927	0.149713	0.709385
SCO3356	3.32483	0.475423	0.195175	0.745711
SCO3357	-0.803966	1.15813	0.113489	0.764868
SCO3362	-1.35122	0.398938	0.0911987	0.746736
SCO3364	-0.725322	0.767211	0.134401	0.719241
SCO3366	-1.30466	1.00289	0.114923	0.789418
SCO3367	-3.31365	-2.39478	0.257787	0.761481
SCO3373	2.8972	0.0404316	0.156948	0.76556
SCO3374	0.458975	1.19835	0.221537	0.602502
SCO3375	0.750702	0.159633	0.0911928	0.781445
SCO3382	-1.0511	-0.803278	0.106986	0.758952
SCO3383	-3.87962	0.885507	0.247893	0.591541
SCO3388	1.54664	-1.11198	0.2266	0.777136
SCO3395	-1.70231	2.61382	0.212724	0.764868
SCO3397	-1.10151	0.816768	0.176897	0.756406
SCO3400	0.173867	1.2814	0.167749	0.666183
SCO3401	-0.50015	-0.871664	0.132425	0.689958
SCO3402	-0.294453	-0.0189061	0.114909	0.723654
SCO3404	1.17092	-0.209427	0.187086	0.689958
SCO3405	1.09228	0.223246	0.130776	0.686147
SCO3406	-1.11591	0.570136	0.151488	0.707963
SCO3409	1.04407	1.06928	0.155055	0.732187
SCO3410	0.628056	-1.30921	0.12121	0.750832
SCO3411	0.769116	0.522346	0.141108	0.666183
SCO3413	-1.24348	-1.35949	0.107978	0.602502
SCO3415	-2.65056	-0.152143	0.152666	0.76556
SCO3419	-0.221557	-1.12105	0.112904	0.718859
SCO3420	0.331373	-0.806478	0.0999831	0.750832
SCO3421	-0.640847	-0.71251	0.183392	0.71118
SCO3423	0.5463	1.69647	0.142774	0.718323
SCO3427	1.09467	-0.54475	0.173108	0.789408
SCO3432	-0.626849	-2.4953	0.209074	0.773336
SCO3443	-3.85173	-0.460856	0.303388	0.479998
SCO3444	-1.86968	-2.68192	0.192883	0.764868
SCO3453	-0.579417	-1.29321	0.170899	0.637653
SCO3454	-2.11166	-0.708307	0.2494	0.745711
SCO3459	-1.52077	0.148532	0.129758	0.800722
SCO3460	-1.2271	1.35145	0.129673	0.783619
SCO3464	0.276619	-0.746047	0.284954	0.756464
SCO3480	-1.73703	-0.213253	0.165708	0.764868
SCO3482	-2.47212	-2.43044	0.171988	0.719773
SCO3486	-4.89724	-4.01547	0.346839	0.764868
SCO3488	-1.32578	-1.0428	0.148525	0.791755
SCO3495	-2.55381	-0.0330509	0.184375	0.71598
SCO3515	-1.64125	0.578266	0.259062	0.643284
SCO3518	-3.14193	-0.0288924	0.248305	0.764868
SCO3523	-0.991794	-0.457334	0.159732	0.762991
SCO3526	-3.19161	-1.67419	0.240612	0.719241
SCO3528	-2.31783	-2.64342	0.252294	0.664653
SCO3534	1.02334	-0.243434	0.218348	0.764868
SCO3542	1.41452	-0.892393	0.12151	0.793098
SCO3543	2.24708	0.682163	0.157553	0.67367
SCO3545	-3.06689	1.93626	0.182899	0.611141
SCO3546	-0.779868	1.40607	0.157647	0.659764
SCO3548	1.10846	-0.840119	0.156645	0.698199
SCO3549	3.91238	0.456319	0.27911	0.745711
SCO3563	0.415841	-1.98827	0.139418	0.666183
SCO3570	0.590193	-0.0444682	0.168571	0.768563
SCO3571	2.51546	1.01618	0.219658	0.670244
SCO3575	-1.27333	0.11319	0.172933	0.517737
SCO3576	-0.344004	-0.618188	0.109497	0.643284
SCO3579	5.65166	0.179544	0.26832	0.666183
SCO3580	-0.060539	-0.385832	0.130484	0.742882
SCO3581	1.19027	0.180272	0.123633	0.797746
SCO3583	-1.14669	0.656456	0.156988	0.764868
SCO3608	-3.07714	0.602845	0.185592	0.698199
SCO3612	0.258267	1.02899	0.144706	0.717173
SCO3613	1.09806	0.465019	0.141779	0.697859
SCO3614	-0.070171	0.20973	0.113596	0.670972
SCO3615	-0.849266	2.46148	0.156878	0.116333
SCO3617	2.86864	0.177786	0.205228	0.764868
SCO3618	2.13197	-1.28321	0.193543	0.552594
SCO3619	1.23682	0.822895	0.126302	0.764868
SCO3629	-2.07217	1.38925	0.161012	0.141741
SCO3631	0.592444	-0.644909	0.104754	0.725315
SCO3632	-1.89007	-2.18339	0.186397	0.791755
SCO3635	0.554737	-0.107496	0.105403	0.76704
SCO3642	-0.829964	1.58016	0.246451	0.337589
SCO3649	0.0645177	1.90183	0.155973	0.711225
SCO3650	-0.769451	-1.62137	0.129557	0.643284
SCO3651	1.10044	-0.058243	0.110345	0.764868
SCO3652	-0.717793	0.236999	0.149934	0.756838
SCO3657	-0.194739	-1.1587	0.138461	0.789069
SCO3659	-0.210154	2.02103	0.155983	0.628923
SCO3662	0.588272	0.606031	0.138287	0.764868
SCO3663	-0.540766	3.77199	0.205855	0.686116
SCO3666	-0.999879	-0.646248	0.111222	0.764868
SCO3667	-3.09208	-0.756646	0.230544	0.704192
SCO3668	-1.5238	0.959393	0.156917	0.417988
SCO3669	2.33215	2.50405	0.248837	0.555162
SCO3670	-1.0741	-0.00475954	0.148854	0.654503
SCO3671	-2.54402	2.42465	0.197177	0.666183
SCO3673	-0.647201	1.13033	0.174551	0.747108
SCO3676	1.78321	1.65269	0.169147	0.76556
SCO3678	0.770122	0.120197	0.152688	0.602502
SCO3681	0.57568	-1.28755	0.207784	0.705831
SCO3684	-0.883568	-1.85804	0.129542	0.711849
SCO3691	-4.20306	-1.80765	0.211138	0.764868
SCO3702	-1.56591	3.1355	0.269294	0.618927
SCO3709	-0.44294	1.14275	0.140777	0.764868
SCO3710	1.19543	0.407718	0.169484	0.643284
SCO3714	4.93114	2.21195	0.273242	0.0353773
SCO3719	-2.85217	-3.78444	0.26169	0.609765
SCO3724	-2.28024	0.249305	0.122467	0.711362
SCO3727	0.242779	0.318598	0.152427	0.702324
SCO3731	2.89967	1.36612	0.193451	0.758952
SCO3736	-2.43361	1.02262	0.230145	0.513456
SCO3740	-2.81932	-2.48729	0.183974	0.793098
SCO3748	4.43028	2.66737	0.25483	0.756995
SCO3753	-0.862655	-0.0204543	0.129174	0.513456
SCO3754	-2.4895	-2.02844	0.177761	0.792348
SCO3761	1.83077	-0.332512	0.151381	0.745711
SCO3764	-2.97343	2.6031	0.217042	0.666183
SCO3766	3.22896	-1.11777	0.195045	0.745711
SCO3767	0.0232735	0.661078	0.125553	0.750832
SCO3768	-0.646026	2.43364	0.204167	0.729338
SCO3769	2.80491	0.119653	0.207519	0.41545
SCO3770	0.153723	-0.478543	0.110996	0.764868
SCO3771	-2.93697	-1.07729	0.15948	0.697859
SCO3790	-2.82288	5.98966	0.348008	0.591541
SCO3791	-1.23932	-0.131384	0.134076	0.750832
SCO3792	-0.800352	0.306242	0.135009	0.792531
SCO3794	-0.213804	0.372489	0.0832821	0.644861
SCO3795	0.245679	1.43894	0.151383	0.378591
SCO3799	-1.1067	-0.0971293	0.133134	0.762692
SCO3801	0.593435	-0.656609	0.0830548	0.719241
SCO3802	1.37615	1.66203	0.173426	0.711849
SCO3806	-1.91376	-1.98268	0.143147	0.596621
SCO3811	0.0976403	1.45395	0.170976	0.793719
SCO3813	-2.26556	0.269336	0.15757	0.756406
SCO3814	-0.739665	3.50422	0.217904	0.764868
SCO3815	1.98771	-0.335142	0.164973	0.764868
SCO3816	0.197197	0.860314	0.154433	0.659764
SCO3817	-0.833005	1.23736	0.104692	0.756995
SCO3820	-3.69819	1.28918	0.258426	0.718072
SCO3821	-0.417546	1.176	0.102357	0.764868
SCO3822	1.71129	2.61651	0.1884	0.792722
SCO3826	-4.58174	0.999025	0.218391	0.768228
SCO3827	0.292418	2.41069	0.179707	0.699533
SCO3829	-2.24954	-3.57876	0.259621	0.442837
SCO3830	-1.02394	-1.41575	0.136012	0.548595
SCO3831	-2.08843	-0.63245	0.217038	0.705831
SCO3834	0.250345	-1.54338	0.097799	0.768228
SCO3835	-1.17788	-0.635592	0.0919838	0.802972
SCO3838	-0.567075	-1.63569	0.0809696	0.795875
SCO3839	0.985296	-0.9845	0.176771	0.5686
SCO3840	0.999407	0.390557	0.101495	0.704192
SCO3844	-1.11012	-1.9208	0.187884	0.672513
SCO3845	0.41938	3.87278	0.241343	0.666183
SCO3846	-0.789085	1.35952	0.158407	0.513456
SCO3847	-1.48653	-1.09368	0.145039	0.709189
SCO3848	1.3338	1.92987	0.228387	0.722522
SCO3850	-0.725502	-2.50238	0.146348	0.764868
SCO3851	-2.21284	-0.0378929	0.175005	0.750832
SCO3852	3.68767	0.117429	0.220409	0.697859
SCO3854	1.84018	0.249512	0.146722	0.609765
SCO3856	-1.74206	0.919868	0.134308	0.789324
SCO3857	0.423713	0.902907	0.107716	0.717173
SCO3858	0.501439	-1.55906	0.157977	0.723693
SCO3859	0.330359	0.780042	0.0902494	0.645917
SCO3862	0.329399	-0.458165	0.236457	0.38109
SCO3869	-0.138789	-0.400938	0.0924461	0.705831
SCO3870	2.53856	-0.476093	0.193929	0.609765
SCO3873	0.962186	0.644073	0.160586	0.705831
SCO3874	3.25421	2.10298	0.220647	0.643284
SCO3875	-0.130548	-0.448307	0.121871	0.79481
SCO3877	-0.0880801	2.56948	0.182642	0.742882
SCO3878	-2.45104	0.142296	0.180642	0.689958
SCO3879	-0.596677	0.169169	0.156472	0.804072
SCO3880	2.46371	2.40529	0.255937	0.518996
SCO3881	0.974127	-1.21025	0.232238	0.214381
SCO3882	0.338462	-0.352109	0.0994174	0.742882
SCO3883	1.19584	0.365163	0.206553	0.609765
SCO3884	-0.864796	-0.202663	0.194632	0.588849
SCO3885	-4.66616	-1.17829	0.2389	0.0763975
SCO3887	1.69363	-0.361219	0.12942	0.657009
SCO3889	1.19124	0.438949	0.185071	0.703865
SCO3890	2.29916	-0.45121	0.164858	0.697859
SCO3893	1.03401	0.00763559	0.174641	0.696724
SCO3894	-0.145806	0.921762	0.093934	0.689958
SCO3895	0.534399	0.433701	0.137945	0.609765
SCO3897	0.95957	0.371714	0.126222	0.705831
SCO3899	-1.06804	-0.563693	0.0950847	0.619427
SCO3900	-3.03484	-0.609675	0.201094	0.718323
SCO3901	2.05396	-3.05837	0.206313	0.720663
SCO3902	-2.48467	2.47526	0.169005	0.689162
SCO3904	-0.276648	-0.741931	0.130929	0.683859
SCO3906	-2.21098	-1.12647	0.170272	0.717173
SCO3908	-2.8092	-1.21677	0.180621	0.712272
SCO3909	-0.679086	-0.397481	0.177084	0.144112
SCO3910	-1.91993	1.11323	0.156162	0.80103
SCO3913	-0.819592	-1.79352	0.13	0.653206
SCO3917	0.0277777	-0.467098	0.100866	0.793098
SCO3924	3.84426	-1.30509	0.214295	0.705831
SCO3929	2.7226	0.709739	0.176089	0.711849
SCO3936	-1.56369	-2.86503	0.190403	0.765178
SCO3937	-3.76172	3.00669	0.282815	0.720663
SCO3940	4.42615	0.382513	0.248061	0.670972
SCO3941	2.0729	-0.613861	0.154203	0.742882
SCO3950	1.54628	1.32731	0.128188	0.736139
SCO3951	-1.59016	-0.32589	0.167493	0.624291
SCO3956	2.17068	0.0162114	0.168825	0.434287
SCO3957	-1.80486	-0.16633	0.192478	0.719241
SCO3959	-2.51902	0.971205	0.174011	0.602051
SCO3960	-1.22035	-0.157818	0.113628	0.720663
SCO3961	-1.07714	-2.13426	0.200459	0.434287
SCO3963	0.12338	-1.08518	0.146771	0.785803
SCO3964	0.14179	-1.91875	0.133554	0.35621
SCO3965	-0.356991	-3.15622	0.174898	0.768563
SCO3966	-0.896347	-1.23131	0.160325	0.768228
SCO3967	-3.70158	-1.74326	0.226512	0.800387
SCO3968	0.801935	-0.81471	0.253738	0.602502
SCO3970	0.40265	-0.0734618	0.100154	0.759981
SCO3972	-1.24492	0.27493	0.153642	0.705831
SCO3974	1.06486	-0.12813	0.107772	0.795286
SCO3975	-0.307526	0.134812	0.0962141	0.791755
SCO3977	-1.24466	1.59062	0.141069	0.79669
SCO3978	0.675418	-0.190724	0.256674	0.682696
SCO4000	-2.02029	-1.3212	0.203202	0.795109
SCO4001	-4.90176	2.8225	0.390616	0.773504
SCO4005	-0.35053	0.496475	0.10476	0.774061
SCO4007	-3.53442	0.569061	0.21631	0.740513
SCO4012	2.7312	-0.288091	0.155475	0.602502
SCO4013	0.829768	0.752803	0.106719	0.764868
SCO4021	0.224969	0.0136848	0.102126	0.585432
SCO4022	-1.36962	0.820703	0.132747	0.591541
SCO4027	0.32246	-1.85101	0.133533	0.747108
SCO4028	-0.328115	-0.0594423	0.140169	0.764868
SCO4034	2.77006	1.15004	0.149083	0.756406
SCO4036	-0.262775	-0.178586	0.15707	0.561787
SCO4041	0.196658	0.751119	0.110238	0.647544
SCO4053	3.33543	-0.590539	0.173448	0.745711
SCO4055	-1.54316	-0.720825	0.112573	0.736688
SCO4058	-2.66357	0.0354062	0.146488	0.768228
SCO4063	0.254812	-0.342645	0.164737	0.793416
SCO4068	3.57579	-1.53053	0.206364	0.750832
SCO4070	1.97714	0.877371	0.175371	0.561787
SCO4071	-1.41743	-0.404899	0.103883	0.659764
SCO4073	0.937012	-0.617173	0.198578	0.778693
SCO4075	-1.60492	0.371345	0.129208	0.680778
SCO4077	1.60613	0.385833	0.161913	0.722522
SCO4078	0.230216	0.452949	0.133022	0.652212
SCO4079	0.706297	-0.904722	0.139337	0.697859
SCO4083	-6.31524	-3.71446	0.356279	0.687334
SCO4085	-3.27827	-0.308224	0.182365	0.712272
SCO4086	1.46415	3.34559	0.238302	0.750832
SCO4087	-0.472387	-0.795446	0.149936	0.750832
SCO4088	4.18649	1.22752	0.322733	0.144112
SCO4089	0.69709	-0.135681	0.120215	0.705831
SCO4091	2.82909	0.0803681	0.181378	0.721534
SCO4093	0.79958	1.35622	0.192307	0.352985
SCO4099	0.949308	-1.29391	0.143328	0.784944
SCO4109	0.940375	0.957392	0.104119	0.764868
SCO4115	-0.0271956	0.306361	0.124152	0.785472
SCO4118	3.35308	-2.45298	0.203674	0.454638
SCO4120	-1.20037	0.858876	0.125434	0.78554
SCO4122	-0.936748	0.364474	0.10139	0.793719
SCO4126	-1.18886	-2.73941	0.20095	0.764868
SCO4128	1.02583	1.78648	0.158528	0.709189
SCO4129	1.83773	0.882766	0.120174	0.764868
SCO4130	0.445336	1.65862	0.140841	0.760817
SCO4131	5.21628	2.84708	0.300162	0.681041
SCO4132	-1.1022	0.462019	0.103867	0.734039
SCO4137	1.67324	-1.15684	0.132794	0.704192
SCO4139	2.15707	5.645	0.315997	0.696724
SCO4140	-4.61474	5.19784	0.36337	0.434287
SCO4141	1.17741	7.92046	0.413356	0.611738
SCO4142	3.30342	9.92594	0.57402	0.618927
SCO4143	-0.62211	-1.20561	0.0884697	0.753237
SCO4144	-0.201928	2.74464	0.201572	0.337589
SCO4145	0.0415552	2.16527	0.255833	0.77636
SCO4148	-1.23944	-1.47231	0.121242	0.764868
SCO4152	-2.75388	4.44672	0.272804	0.17849
SCO4156	-2.87731	1.34473	0.152631	0.344404
SCO4159	2.10405	-2.68993	0.192972	0.609765
SCO4164	-0.920146	3.98236	0.428832	0.742882
SCO4165	2.30141	1.98587	0.316886	0.742882
SCO4176	-2.34957	-0.202714	0.13012	0.712346
SCO4178	2.45162	1.55934	0.178474	0.764868
SCO4179	1.66836	1.40191	0.13252	0.791438
SCO4180	-2.06146	0.868165	0.188554	0.488753
SCO4181	-1.30427	2.22123	0.153394	0.704192
SCO4186	-1.24113	-0.16806	0.141489	0.78308
SCO4190	-0.183421	-0.913885	0.128168	0.743913
SCO4194	-2.37588	-0.746825	0.144867	0.610076
SCO4198	5.58057	1.79898	0.30554	0.588849
SCO4199	3.98328	0.516544	0.226836	0.768563
SCO4200	2.51979	0.339795	0.171882	0.747108
SCO4201	-0.555183	-0.707244	0.122012	0.666183
SCO4205	-0.438133	0.558455	0.117757	0.641918
SCO4208	-4.61225	-2.38321	0.243167	0.758952
SCO4209	-0.0782551	3.49229	0.205825	0.675548
SCO4212	-3.81112	-4.43063	0.299984	0.747108
SCO4214	2.93105	3.61988	0.270009	0.652212
SCO4223	-0.981707	-0.0623006	0.131193	0.792348
SCO4224	-0.537358	-0.494989	0.180587	0.719241
SCO4225	0.512504	-1.87671	0.228141	0.091127
SCO4226	0.963213	5.78572	0.300873	0.518996
SCO4227	2.59178	6.29683	0.36337	0.719241
SCO4228	0.367606	7.49013	0.369751	0.609765
SCO4229	-1.12353	5.35706	0.298127	0.698982
SCO4230	1.78059	2.57297	0.189818	0.657009
SCO4231	-3.37737	-1.57954	0.212743	0.712663
SCO4232	3.37374	1.62722	0.251986	0.742882
SCO4234	2.40941	-1.19391	0.197132	0.706305
SCO4235	1.41303	-0.445333	0.178271	0.677079
SCO4239	1.68768	2.65079	0.182015	0.764868
SCO4240	-0.262705	-0.4337	0.139008	0.686147
SCO4242	-0.732898	1.35554	0.127704	0.750832
SCO4243	0.143873	1.94564	0.152761	0.696776
SCO4244	-2.04711	2.6921	0.188299	0.588552
SCO4245	-2.03982	3.66787	0.231168	0.31434
SCO4246	-0.464468	3.71251	0.201874	0.552594
SCO4248	0.835068	2.69378	0.177093	0.611141
SCO4250	0.474631	1.47107	0.125642	0.768228
SCO4251	-1.83265	2.49968	0.179627	0.299612
SCO4252	-4.07728	3.31537	0.266278	0.0231054
SCO4253	-2.92133	0.372331	0.256306	0.785525
SCO4254	-3.5252	-1.38314	0.227394	0.719241
SCO4256	2.40047	1.55186	0.171994	0.76741
SCO4257	0.197917	2.27726	0.128412	0.719241
SCO4258	1.47215	2.15562	0.147698	0.696776
SCO4259	-1.02886	0.483081	0.0873394	0.687334
SCO4260	1.39284	2.10549	0.14927	0.697859
SCO4261	3.28347	2.13255	0.202942	0.712346
SCO4264	-0.875779	-1.52309	0.146792	0.764868
SCO4265	0.157899	-2.00451	0.142488	0.764868
SCO4266	2.03064	-1.4858	0.171032	0.689958
SCO4277	2.37971	0.34794	0.147531	0.782491
SCO4281	1.95404	1.4891	0.142333	0.778693
SCO4282	0.221769	-1.28629	0.177739	0.554022
SCO4291	1.52189	0.95766	0.18537	0.590054
SCO4293	0.952382	0.885737	0.150495	0.758952
SCO4294	0.180905	2.46771	0.19948	0.614587
SCO4295	0.773436	-0.0650437	0.135907	0.76741
SCO4296	-1.64083	0.717364	0.131153	0.609765
SCO4302	-3.44996	0.884686	0.222047	0.791005
SCO4325	-1.07007	-0.864427	0.148878	0.682696
SCO4328	0.398319	0.904715	0.159497	0.308796
SCO4334	-1.35411	-1.25319	0.124244	0.799973
SCO4337	1.86971	-0.56608	0.220507	0.75736
SCO4345	0.266358	-0.422867	0.162318	0.764868
SCO4346	0.0626161	2.59781	0.16142	0.799773
SCO4348	-0.426282	-0.14217	0.099445	0.686147
SCO4349	-1.71204	-2.43242	0.295355	0.793098
SCO4350	-2.97279	-3.42286	0.24507	0.573523
SCO4352	0.956859	-0.481878	0.113518	0.764868
SCO4366	-0.644956	0.838666	0.153265	0.486508
SCO4374	-4.89275	3.45654	0.301827	0.602502
SCO4377	2.0704	0.340868	0.166663	0.710398
SCO4400	-2.53913	0.252737	0.1661	0.78554
SCO4401	1.38983	2.2499	0.177381	0.764868
SCO4406	-0.674581	0.33582	0.119155	0.721534
SCO4409	3.09595	1.30553	0.196535	0.582803
SCO4423	-3.15483	0.227641	0.160615	0.772451
SCO4425	26.5481	4.22236	1.21051	3.83e-05
SCO4427	0.571527	1.40035	0.110334	0.756406
SCO4428	-3.60945	-2.94548	0.313502	0.764868
SCO4431	-3.8926	-1.21517	0.201104	0.756406
SCO4438	-3.27097	-0.325811	0.171722	0.745796
SCO4439	1.70519	1.83594	0.161965	0.652813
SCO4440	3.08504	1.25495	0.190175	0.56663
SCO4441	0.178608	-0.723076	0.165134	0.670244
SCO4442	6.48045	2.30911	0.320545	0.705831
SCO4443	2.86532	-0.0015581	0.17461	0.768634
SCO4445	-0.166821	-0.300845	0.137673	0.745711
SCO4451	-0.495856	-0.407391	0.10767	0.780458
SCO4467	0.829928	0.627303	0.152012	0.745711
SCO4468	1.37073	0.829882	0.18249	0.684672
SCO4469	-0.123308	0.332946	0.0752526	0.756406
SCO4471	1.96175	-0.546519	0.126941	0.793098
SCO4472	0.570731	-0.213837	0.113699	0.705831
SCO4475	0.379348	0.584981	0.108182	0.670972
SCO4476	0.945141	-0.916201	0.237867	0.670972
SCO4478	-2.1414	0.468209	0.117839	0.743065
SCO4487	0.267546	-0.79349	0.0878051	0.793416
SCO4488	0.752542	0.804699	0.0900032	0.783619
SCO4494	-3.40405	-4.02175	0.298379	0.67168
SCO4497	-0.15997	0.790029	0.12252	0.666183
SCO4498	-0.0384987	1.52623	0.177403	0.752543
SCO4503	0.625263	-0.380923	0.188096	0.745711
SCO4505	1.04143	-0.538629	0.204038	0.57885
SCO4507	2.07465	-0.489362	0.201878	0.76704
SCO4509	-2.09517	2.61909	0.195284	0.697859
SCO4511	-0.013478	0.672925	0.1274	0.666183
SCO4514	-1.42302	0.102268	0.121219	0.764868
SCO4516	1.74649	0.71963	0.189537	0.697859
SCO4524	0.796864	-0.733938	0.146903	0.764868
SCO4526	0.226727	0.229123	0.0891115	0.277715
SCO4529	1.44182	-0.250767	0.144901	0.696776
SCO4533	-0.968549	0.223348	0.175682	0.793512
SCO4534	-1.83186	0.155836	0.120734	0.699045
SCO4536	-0.737714	-0.996224	0.200251	0.644096
SCO4537	-1.41481	-1.1062	0.118702	0.794022
SCO4539	0.349737	-0.0158445	0.109901	0.789635
SCO4540	0.588444	-0.573053	0.124619	0.764868
SCO4541	-0.00150687	0.928377	0.110852	0.76704
SCO4542	1.22772	1.09194	0.212991	0.541965
SCO4543	1.26244	0.537108	0.144516	0.477259
SCO4544	5.93691	-0.929081	0.309517	0.721534
SCO4545	4.66835	-0.417447	0.23354	0.782723
SCO4546	4.47955	0.335871	0.266572	0.596621
SCO4547	1.68824	-1.83113	0.142812	0.742882
SCO4548	-0.370346	0.330594	0.0871269	0.791755
SCO4550	-0.341587	-0.0754255	0.111295	0.232436
SCO4559	-0.587529	1.01891	0.10523	0.709189
SCO4561	3.21059	-0.310416	0.184825	0.639173
SCO4565	-1.72138	-0.598349	0.161091	0.745711
SCO4566	1.44077	0.203288	0.109653	0.709385
SCO4567	5.59548	-2.36383	0.334452	0.282873
SCO4570	2.8949	0.97549	0.212327	0.541025
SCO4571	-0.837071	1.08307	0.0927118	0.783619
SCO4577	-1.36307	-3.19742	0.200981	0.750832
SCO4580	2.60262	0.202052	0.171709	0.295508
SCO4581	0.480652	-1.54771	0.125988	0.700777
SCO4582	1.78169	-2.29547	0.192009	0.618927
SCO4583	-0.252242	-0.558322	0.0766086	0.768228
SCO4584	4.75119	-1.11153	0.251747	0.0787502
SCO4585	-0.116606	-1.4482	0.106672	0.732187
SCO4593	-0.616226	-1.49853	0.155556	0.780612
SCO4601	-2.25296	1.00633	0.162001	0.708804
SCO4603	-0.162402	-1.56756	0.158475	0.750832
SCO4604	-5.19354	-2.18836	0.318273	0.764868
SCO4606	0.128814	-1.98558	0.154678	0.760922
SCO4608	-7.44895	3.16769	0.425327	0.618927
SCO4609	3.16088	-0.623964	0.204342	0.279122
SCO4613	0.378609	0.21733	0.0863762	0.735577
SCO4622	-2.18344	-0.414966	0.118338	0.729338
SCO4625	-1.36236	-0.0147149	0.248564	0.1873
SCO4633	1.33265	-1.6418	0.23784	0.800076
SCO4634	-2.19384	0.668123	0.137735	0.771397
SCO4635	1.109	2.24438	0.288137	0.614148
SCO4636	1.1027	0.414998	0.149269	0.670972
SCO4637	-0.428212	0.350268	0.0872366	0.747108
SCO4643	0.23047	-0.403734	0.0728865	0.764868
SCO4645	1.18297	0.71987	0.192388	0.719773
SCO4646	0.517216	1.69283	0.227799	0.711849
SCO4647	-3.02151	-0.492814	0.172863	0.588849
SCO4648	-2.81297	-1.187	0.166073	0.659764
SCO4649	-2.61087	0.040162	0.160992	0.616558
SCO4650	-0.227538	0.480289	0.129068	0.242619
SCO4651	1.77366	2.13958	0.159226	0.747108
SCO4652	-3.69747	-0.669838	0.212531	0.233929
SCO4653	-5.52088	-0.501759	0.266741	0.329726
SCO4654	2.69547	-0.904255	0.162616	0.742882
SCO4655	-0.723145	-0.185259	0.128342	0.734017
SCO4659	-5.2499	-0.940551	0.271716	0.45918
SCO4660	-4.70076	-0.585196	0.250609	0.248595
SCO4661	-3.82697	-0.0673293	0.216495	0.434287
SCO4662	-2.75903	0.0478351	0.134991	0.144112
SCO4675	2.94114	2.43198	0.207874	0.337589
SCO4676	2.7457	2.72695	0.255747	0.647544
SCO4677	4.60086	1.45754	0.276973	0.242619
SCO4678	1.93618	-0.478206	0.132066	0.743857
SCO4679	3.48914	0.15307	0.186921	0.698199
SCO4684	3.012	-0.239872	0.219524	0.611141
SCO4687	-0.340304	0.861446	0.1861	0.664751
SCO4688	1.72087	1.61387	0.143281	0.659764
SCO4701	-1.58782	-1.28144	0.211804	0.704192
SCO4702	-5.5493	-1.32186	0.281398	0.537863
SCO4703	-2.93454	1.85056	0.200626	0.800642
SCO4704	-5.38132	1.30459	0.250457	0.232436
SCO4705	-5.53631	-0.906582	0.252151	0.571964
SCO4706	-5.28377	-1.53839	0.26061	0.580173
SCO4707	-3.39167	0.209685	0.190794	0.728775
SCO4708	-3.74007	-0.417887	0.197847	0.764868
SCO4709	-6.72368	-0.31166	0.323875	0.541025
SCO4710	-5.12387	2.38795	0.251575	0.326564
SCO4711	-2.50287	0.770771	0.195319	0.758952
SCO4712	-1.50159	1.09645	0.201628	0.722522
SCO4713	-4.26229	-0.817113	0.218614	0.718859
SCO4714	-3.03971	-1.06016	0.178402	0.705831
SCO4715	-0.909044	0.0398977	0.198703	0.709189
SCO4716	-5.35381	-1.00364	0.295719	0.322213
SCO4717	-3.65955	-0.756686	0.219835	0.0353773
SCO4718	-2.26256	-0.160539	0.236336	0.38109
SCO4719	-2.30999	-2.19207	0.198034	0.492256
SCO4720	-1.95602	-1.65629	0.222516	0.636118
SCO4721	-2.62191	-2.89943	0.263307	0.422338
SCO4722	0.622952	0.498436	0.183584	0.764868
SCO4723	0.196958	0.173369	0.128342	0.308796
SCO4724	-1.13257	-0.741989	0.0917306	0.697859
SCO4725	-4.33233	2.12353	0.286796	0.670244
SCO4726	-5.93567	-0.410901	0.291882	0.733614
SCO4727	-4.08458	2.00714	0.241549	0.670244
SCO4728	-6.20726	0.808701	0.292903	0.392501
SCO4729	-1.92925	1.01542	0.128754	0.776323
SCO4732	-2.33697	-0.94541	0.200563	0.53697
SCO4733	-4.97506	1.8518	0.244711	0.764868
SCO4734	-1.56188	2.36077	0.19845	0.735577
SCO4735	-3.2369	-0.69791	0.174161	0.712272
SCO4736	0.108666	-0.391448	0.141058	0.239179
SCO4739	0.418151	0.945885	0.0927391	0.709189
SCO4745	-0.220491	1.12068	0.111287	0.595131
SCO4746	-0.551651	0.727766	0.133098	0.780612
SCO4758	-2.99822	1.2692	0.186163	0.609765
SCO4761	-4.32058	2.12339	0.262903	0.148807
SCO4762	-2.88489	4.44732	0.251532	0.134646
SCO4768	5.5248	0.945711	0.278017	0.139973
SCO4769	2.43404	0.126388	0.174754	0.704192
SCO4770	1.47351	0.531069	0.225403	0.652212
SCO4771	0.579983	-0.531678	0.115304	0.764868
SCO4775	1.69662	0.605425	0.107942	0.758952
SCO4783	-0.152061	0.551947	0.137018	0.611141
SCO4785	-0.917589	0.274617	0.167845	0.524372
SCO4786	-1.3765	-0.568087	0.116739	0.541025
SCO4789	5.88804	-1.0945	0.264732	0.585432
SCO4793	1.80626	0.891985	0.172808	0.80103
SCO4796	-0.361637	1.64546	0.134815	0.7172
SCO4798	0.704889	-0.17375	0.185817	0.76704
SCO4800	2.30015	-1.20695	0.268973	0.698199
SCO4806	-1.66455	1.28566	0.140312	0.791005
SCO4808	-2.43239	0.00750963	0.115384	0.401269
SCO4809	1.20821	2.69109	0.197082	0.719241
SCO4812	-0.754564	-2.64196	0.180127	0.758952
SCO4813	0.500634	0.707586	0.16643	0.661267
SCO4814	-0.525909	-1.89444	0.166789	0.76704
SCO4817	0.0103573	-1.14364	0.11828	0.789324
SCO4820	-1.30726	1.19612	0.195963	0.591541
SCO4822	1.15189	0.559225	0.121164	0.745417
SCO4824	-3.80207	1.51954	0.193499	0.280696
SCO4827	2.92947	2.43207	0.267785	0.437473
SCO4828	-1.729	-0.799972	0.218616	0.776334
SCO4829	0.967712	-0.999724	0.220751	0.670244
SCO4832	-2.29148	-1.49836	0.17131	0.786098
SCO4835	2.5648	-0.268233	0.204254	0.758992
SCO4836	-1.20212	1.00437	0.118273	0.670972
SCO4838	-2.21335	-2.46907	0.372836	0.704192
SCO4839	0.625307	0.784343	0.12464	0.666183
SCO4846	-0.377805	0.758807	0.0925923	0.79481
SCO4854	0.56317	1.45206	0.120108	0.719773
SCO4855	1.72037	1.63888	0.16357	0.611141
SCO4856	-3.21611	1.36622	0.185372	0.611141
SCO4857	0.0487863	-0.0120871	0.129729	0.773072
SCO4858	-1.13597	2.05016	0.196869	0.742882
SCO4859	2.18303	0.814356	0.129304	0.733698
SCO4862	-1.549	0.0254802	0.120984	0.800634
SCO4872	0.869069	-0.831573	0.209555	0.720663
SCO4873	0.973815	4.79847	0.250798	0.210447
SCO4874	0.509007	0.595992	0.19924	0.664656
SCO4875	0.342257	1.54975	0.172669	0.704192
SCO4876	3.55698	0.440624	0.230636	0.785472
SCO4877	0.364208	0.410073	0.222282	0.772706
SCO4878	-1.00791	2.45383	0.205961	0.791755
SCO4879	1.05347	3.94576	0.277728	0.764868
SCO4880	1.80943	6.47005	0.386998	0.712346
SCO4881	-0.847771	8.30405	0.461664	0.53139
SCO4883	4.65959	0.554026	0.266019	0.768606
SCO4884	1.26932	-0.0481171	0.112183	0.63471
SCO4885	0.9783	1.541	0.183454	0.711362
SCO4886	-1.53475	-0.314169	0.120627	0.666183
SCO4887	-1.67309	-0.00293653	0.106672	0.6185
SCO4888	-0.846977	-0.570689	0.118976	0.762991
SCO4890	-0.186082	0.159072	0.132672	0.518996
SCO4892	-0.925953	-2.44463	0.128763	0.791438
SCO4894	-0.207277	-1.80513	0.21037	0.766597
SCO4895	1.90713	0.917279	0.123854	0.735577
SCO4904	0.997674	-1.13372	0.125595	0.768563
SCO4907	1.27348	0.129243	0.130104	0.710398
SCO4911	1.45228	-0.0799977	0.165879	0.760817
SCO4912	-0.363857	-0.686292	0.0752963	0.798476
SCO4913	-1.54154	1.36824	0.142871	0.74911
SCO4914	0.403296	0.958953	0.146969	0.455947
SCO4916	-0.441896	0.27136	0.0681463	0.552594
SCO4917	-1.52468	1.21627	0.155152	0.670244
SCO4919	0.767458	-0.428873	0.145519	0.76556
SCO4920	5.99415	1.19773	0.302426	0.451986
SCO4921	3.32312	-0.801036	0.207208	0.750832
SCO4923	-1.63428	0.502324	0.120724	0.657106
SCO4924	3.57421	1.20255	0.221649	0.240991
SCO4925	2.93956	1.28271	0.235719	0.647544
SCO4926	1.16952	1.79082	0.180752	0.655983
SCO4927	-2.8914	-1.41342	0.187975	0.758952
SCO4928	-6.31008	-0.541977	0.299377	0.492256
SCO4932	-1.7252	1.05762	0.224133	0.403701
SCO4934	2.54293	-1.52434	0.182814	0.750832
SCO4945	-0.887984	0.0525489	0.0799312	0.653965
SCO4949	0.65236	0.111067	0.121723	0.73542
SCO4955	0.856689	0.797335	0.115383	0.708774
SCO4956	0.551666	1.64288	0.152096	0.719773
SCO4958	-0.507385	0.951214	0.112578	0.644861
SCO4961	0.639033	1.06298	0.144605	0.745711
SCO4965	-2.80183	0.020899	0.187856	0.643284
SCO4967	2.15221	0.0725754	0.141178	0.741062
SCO4968	2.37187	1.12916	0.144794	0.666311
SCO4972	0.0380858	0.16512	0.224517	0.756995
SCO4973	-0.609879	-0.076113	0.22143	0.422338
SCO4979	0.415289	-0.225021	0.142774	0.760817
SCO4983	3.81892	0.0826943	0.188103	0.72267
SCO4988	-5.47694	-0.159241	0.26192	0.650219
SCO4991	-5.70714	3.25928	0.391243	0.698199
SCO4992	2.42702	1.71093	0.160162	0.754732
SCO4994	0.0460227	1.2776	0.0974925	0.712346
SCO4996	-1.69844	0.60121	0.143194	0.691834
SCO5004	-0.233157	0.769898	0.222116	0.681346
SCO5005	1.45992	0.100001	0.139905	0.800387
SCO5009	-1.9657	-0.506004	0.190433	0.774752
SCO5010	-2.50615	0.62864	0.136436	0.764868
SCO5012	0.156186	-0.198135	0.190315	0.666183
SCO5014	1.83042	-3.66317	0.225039	0.697859
SCO5015	2.86676	1.14181	0.183997	0.552594
SCO5022	2.2345	1.57375	0.174323	0.712346
SCO5023	-0.439998	1.23901	0.20659	0.765919
SCO5024	-2.78491	0.898412	0.160959	0.709385
SCO5026	-3.63084	1.02317	0.191389	0.7831
SCO5028	3.48724	3.12657	0.267113	0.742882
SCO5029	1.03734	-0.646291	0.129344	0.709385
SCO5031	-0.237374	1.20517	0.183793	0.590953
SCO5032	-1.27976	2.11206	0.147774	0.709189
SCO5039	2.36776	1.23034	0.226153	0.780458
SCO5040	-2.69392	-2.0543	0.202474	0.64181
SCO5041	1.89594	-0.402753	0.154787	0.696724
SCO5044	-3.8605	-1.96268	0.247706	0.452815
SCO5050	-3.98147	-0.441675	0.208902	0.742882
SCO5052	0.352084	-3.16063	0.195437	0.552594
SCO5056	0.371938	-1.04423	0.143653	0.747108
SCO5057	-1.39387	-1.109	0.160532	0.764868
SCO5058	0.951913	1.4451	0.129919	0.557691
SCO5059	-3.13297	-1.54764	0.19773	0.571964
SCO5061	-0.385371	-0.454549	0.125035	0.488753
SCO5064	-0.881313	1.05247	0.191052	0.750706
SCO5066	-2.28525	-1.74474	0.247936	0.719241
SCO5071	12.0971	-6.21978	0.636937	3.83e-05
SCO5072	12.0554	-6.47199	0.699878	3.83e-05
SCO5073	9.35705	-6.80148	0.584663	3.83e-05
SCO5074	19.7977	-7.29062	0.962909	3.83e-05
SCO5075	11.2786	-5.3749	0.628296	3.83e-05
SCO5076	7.9852	-4.41644	0.433744	0.00366827
SCO5077	11.0718	-4.42388	0.584035	3.83e-05
SCO5078	13.4436	-7.29384	0.732238	3.83e-05
SCO5079	14.3422	-6.46335	0.74707	3.83e-05
SCO5080	8.41183	-4.22801	0.497953	3.83e-05
SCO5081	10.0898	-3.82348	0.532961	3.83e-05
SCO5082	6.52262	-3.3447	0.347999	3.83e-05
SCO5083	6.94257	-3.92275	0.431811	0.000524638
SCO5084	4.65472	-3.80322	0.355289	0.655374
SCO5085	11.7055	-5.58249	0.581561	3.83e-05
SCO5086	9.36554	-5.43101	0.545041	3.83e-05
SCO5087	10.052	-7.44285	0.644456	3.83e-05
SCO5088	12.1569	-6.15321	0.695203	3.83e-05
SCO5089	7.67477	-11.6724	0.725961	3.83e-05
SCO5091	10.0394	-5.67432	0.545267	3.83e-05
SCO5093	4.07544	-2.90261	0.290949	0.144112
SCO5100	-0.897462	0.644018	0.148184	0.622808
SCO5101	3.01985	-0.347917	0.16562	0.668243
SCO5102	1.847	0.40696	0.146752	0.653206
SCO5104	-0.808036	0.993955	0.127286	0.78554
SCO5108	1.30324	0.351542	0.232072	0.159642
SCO5111	-0.783235	1.66086	0.155186	0.616558
SCO5112	3.34538	-3.07166	0.303542	0.042006
SCO5113	-0.513256	-1.6666	0.226329	0.233929
SCO5114	3.45551	-3.27493	0.280859	0.382061
SCO5115	2.78163	-1.17111	0.194253	0.434287
SCO5116	1.06876	0.713507	0.141491	0.747108
SCO5118	-3.55443	-1.44751	0.236468	0.758952
SCO5119	-2.12829	-0.25818	0.152239	0.749678
SCO5123	-0.824182	2.16922	0.177202	0.546145
SCO5124	1.70365	3.20754	0.224942	0.53139
SCO5128	-0.0344792	2.17417	0.154957	0.0444623
SCO5135	2.09127	0.354369	0.165034	0.591541
SCO5140	-0.981137	2.27753	0.165843	0.775861
SCO5141	-0.110994	-3.37858	0.222636	0.741062
SCO5144	1.82658	0.209137	0.130694	0.772451
SCO5145	2.02464	-1.67529	0.291323	0.727296
SCO5147	5.80734	0.329325	0.30598	0.0444623
SCO5148	2.19277	0.317432	0.178759	0.764868
SCO5149	-1.94717	0.0863673	0.194564	0.687334
SCO5150	3.12303	2.58612	0.23108	0.693878
SCO5151	-0.576166	-0.563051	0.161748	0.758952
SCO5152	0.571556	-1.21116	0.175827	0.689958
SCO5156	-0.281365	-1.10071	0.125552	0.749678
SCO5158	1.64468	0.141505	0.14687	0.789324
SCO5161	0.13552	-0.299245	0.0954496	0.764868
SCO5165	-1.18088	-1.29913	0.218614	0.725315
SCO5169	0.193484	-0.591814	0.201681	0.70441
SCO5170	3.29795	0.0518959	0.189527	0.281079
SCO5173	0.805909	0.837029	0.0894202	0.680539
SCO5175	0.426541	1.51157	0.169231	0.743866
SCO5176	-1.55108	-1.33038	0.16962	0.711225
SCO5177	1.8163	1.51228	0.158108	0.666183
SCO5178	-0.234015	4.04584	0.27963	0.477259
SCO5185	-0.216856	1.4424	0.108871	0.758952
SCO5186	-1.49368	1.04939	0.152175	0.764868
SCO5189	0.610284	3.59818	0.218113	0.711225
SCO5190	0.600305	2.04237	0.246977	0.659764
SCO5191	0.0973188	3.52382	0.19015	0.768228
SCO5193	-1.01396	-0.14929	0.11018	0.783308
SCO5196	2.75073	1.17628	0.160675	0.735577
SCO5197	2.31462	0.442241	0.174748	0.712272
SCO5198	0.236666	0.231849	0.175853	0.699045
SCO5202	1.12924	-0.683027	0.0889396	0.645917
SCO5203	2.536	0.33675	0.15457	0.719773
SCO5204	3.41379	0.345377	0.183774	0.794723
SCO5206	2.90715	0.172717	0.175266	0.624944
SCO5208	-0.716408	-2.36997	0.133256	0.768563
SCO5211	0.228983	0.497528	0.0974729	0.782491
SCO5212	-0.333213	1.42622	0.105138	0.709385
SCO5215	-0.93278	0.473881	0.143282	0.703865
SCO5216	4.23285	-0.605841	0.225734	0.719241
SCO5217	1.69652	2.29088	0.200923	0.659764
SCO5220	1.58137	1.64723	0.127491	0.750832
SCO5221	0.146314	1.23255	0.135463	0.666844
SCO5222	0.262072	-2.05979	0.200425	0.77636
SCO5225	-1.50892	1.51972	0.119066	0.552594
SCO5226	-0.337954	1.50146	0.138763	0.705831
SCO5227	-0.337025	-1.48164	0.111992	0.697859
SCO5231	-3.24741	-2.83369	0.266382	0.74911
SCO5236	-0.810975	-1.09053	0.14721	0.764868
SCO5237	-3.97748	4.42177	0.316399	0.777876
SCO5240	4.63672	0.900885	0.25884	0.747587
SCO5241	1.52871	-0.362534	0.172951	0.687334
SCO5242	-0.533105	0.476578	0.155809	0.709385
SCO5243	1.55348	0.731623	0.16156	0.645917
SCO5245	0.329701	-1.32035	0.173478	0.721534
SCO5246	-2.51794	-0.227357	0.235781	0.771527
SCO5251	2.65452	1.4072	0.191072	0.717173
SCO5254	-2.65698	-3.29454	0.321065	0.571964
SCO5257	0.839521	1.14488	0.10798	0.798961
SCO5260	-0.402987	-2.82082	0.251787	0.695383
SCO5261	0.753736	2.15874	0.150593	0.799672
SCO5262	0.513388	-0.103977	0.107763	0.689958
SCO5264	-2.80422	-2.36951	0.22439	0.611141
SCO5280	-1.12798	4.06075	0.228108	0.803115
SCO5281	1.19431	0.757035	0.140337	0.717173
SCO5282	-0.432495	-1.894	0.133717	0.666844
SCO5283	-0.512367	-0.00652458	0.0934343	0.764868
SCO5288	1.3934	0.812507	0.154924	0.756934
SCO5289	-3.40769	-0.00496279	0.173682	0.451986
SCO5290	-0.496318	-0.24522	0.100849	0.434287
SCO5291	-1.81979	0.798	0.171667	0.0635243
SCO5293	-0.865553	1.08838	0.149486	0.76704
SCO5299	-4.19486	-0.750255	0.271584	0.764868
SCO5311	5.48275	-1.94991	0.252748	0.564442
SCO5313	-0.228247	-0.255057	0.0991458	0.759474
SCO5315	-4.78267	-0.282073	0.28138	0.764868
SCO5318	4.42495	-2.41388	0.260439	0.0353773
SCO5320	-2.31574	-0.867341	0.13254	0.747108
SCO5324	-2.68153	-1.38727	0.154119	0.742882
SCO5329	4.29546	3.46907	0.286447	0.760817
SCO5332	2.46698	0.085465	0.154881	0.719773
SCO5336	-0.301317	-2.25601	0.17152	0.718435
SCO5341	-2.35314	-0.884033	0.201855	0.788287
SCO5346	4.47517	-1.86471	0.26857	0.144112
SCO5355	1.51998	2.22235	0.149291	0.711849
SCO5356	0.83557	1.46354	0.131547	0.720663
SCO5357	0.937626	2.46271	0.180939	0.742882
SCO5358	1.92718	0.181452	0.116358	0.647544
SCO5359	-3.1223	-1.79411	0.191797	0.448678
SCO5360	1.11317	0.442893	0.114304	0.670972
SCO5362	-2.69686	-1.01608	0.185766	0.764868
SCO5366	-1.7145	-1.29817	0.150778	0.741035
SCO5367	1.22926	0.696342	0.204398	0.768228
SCO5368	-3.16055	0.0330082	0.2869	0.65761
SCO5369	-4.89516	2.64136	0.276298	0.0635243
SCO5370	-3.74555	2.47522	0.237252	0.670244
SCO5371	-3.90773	1.81636	0.264323	0.661267
SCO5372	-5.46688	0.190222	0.248476	0.622519
SCO5373	-4.38482	0.448973	0.234449	0.280491
SCO5374	0.874552	-0.766721	0.16982	0.326269
SCO5378	-1.86679	-2.47549	0.168573	0.722873
SCO5385	5.31656	0.408739	0.272487	0.705831
SCO5387	0.152574	0.885095	0.12677	0.776323
SCO5388	-0.477402	0.972845	0.112589	0.36899
SCO5389	1.60018	-0.923667	0.140544	0.711849
SCO5390	1.64407	-0.255623	0.146884	0.541965
SCO5392	0.173866	-1.38426	0.149424	0.760817
SCO5393	2.32329	2.02856	0.196387	0.764868
SCO5396	0.232967	1.00937	0.109176	0.704192
SCO5397	-0.129251	-0.383897	0.107335	0.705831
SCO5399	3.49491	0.136047	0.205459	0.758952
SCO5400	1.58775	-0.039023	0.106964	0.53781
SCO5401	-0.585599	0.868633	0.124983	0.768228
SCO5402	-4.11343	1.78122	0.269378	0.742882
SCO5405	-2.32787	0.982	0.170898	0.755571
SCO5408	-4.2473	1.60582	0.211669	0.669211
SCO5413	-3.11554	-4.177	0.267301	0.717173
SCO5414	1.83141	0.331507	0.187872	0.708293
SCO5415	5.603	-1.58791	0.280466	0.414692
SCO5419	2.27539	0.576685	0.184942	0.659764
SCO5420	-0.0593317	-0.0936693	0.106966	0.799773
SCO5422	-2.6087	-0.249321	0.131197	0.732187
SCO5423	-2.12072	0.881038	0.183116	0.735577
SCO5433	-0.76473	0.855382	0.169839	0.7499
SCO5435	1.16546	1.64998	0.188052	0.569852
SCO5436	-0.508671	-1.33256	0.16096	0.764868
SCO5444	3.84765	0.352537	0.175995	0.612725
SCO5447	-1.31572	0.933318	0.139602	0.802919
SCO5449	-0.833543	-1.48398	0.102335	0.789324
SCO5450	-0.935523	-1.76104	0.132393	0.791438
SCO5453	1.12334	0.083841	0.141189	0.747108
SCO5457	0.974735	2.67543	0.352351	0.742882
SCO5458	3.16634	0.367629	0.215056	0.709385
SCO5460	-0.152219	0.567415	0.203108	0.764868
SCO5464	1.71394	0.321502	0.223536	0.434287
SCO5465	-0.0501804	0.219794	0.088772	0.734561
SCO5466	0.585309	0.625286	0.0747089	0.782491
[truncated: 766 more rows]

## Sheet: Genes passing EucDist & Q-val
LIST OF GENES PASSING THE EUCLIDEAN DISTANCE AND Q-VALUE CUT-OFF
Gene Name	PC 1	PC 2	Euclidean Distance	Q-value
SCO0324	-3.73496	5.78485	0.340537	0.232436
SCO0379	8.08235	0.379876	0.384637	0.0109175
SCO0382	5.19131	-2.7897	0.296824	3.83e-05
SCO0383	6.20884	-0.354135	0.284152	0.00351944
SCO0685	6.71455	1.65263	0.34693	0.168524
SCO0736	6.85629	0.13985	0.326565	0.0215591
SCO0930	12.5586	1.07023	0.593478	0.123071
SCO1196	-0.610465	6.94312	0.361725	0.00420786
SCO1565	-3.44239	9.10562	0.461431	0.191458
SCO1627	7.51782	1.90065	0.386286	0.221266
SCO1629	7.19785	2.42118	0.386433	0.115985
SCO1630	6.33428	2.5938	0.354076	0.144112
SCO1906	-2.26775	7.27593	0.40394	0.10677
SCO2097	6.70749	0.576925	0.317988	0.140104
SCO2195	13.4729	0.0276769	0.592193	0.236435
SCO2196	6.20201	-0.798958	0.328352	0.0532668
SCO2210	12.9457	-5.44606	0.627399	3.83e-05
SCO2211	9.44749	-4.14018	0.448286	0.119108
SCO2217	15.7098	-1.9813	0.687188	0.0258944
SCO2286	0.532468	8.02327	0.432386	0.122895
SCO2348	-5.39274	10.4688	0.558147	0.0109175
SCO2519	8.71731	-0.31598	0.397498	0.116333
SCO2575	7.8142	-1.33976	0.381559	0.226339
SCO2878	-0.575137	5.73951	0.318257	0.0618273
SCO3219	6.81782	-2.59812	0.357326	0.0131763
SCO3323	5.48655	1.19703	0.31137	0.0841905
SCO3328	9.25511	-0.989711	0.408952	0.141741
SCO4088	4.18649	1.22752	0.322733	0.144112
SCO4425	26.5481	4.22236	1.21051	3.83e-05
SCO5071	12.0971	-6.21978	0.636937	3.83e-05
SCO5072	12.0554	-6.47199	0.699878	3.83e-05
SCO5073	9.35705	-6.80148	0.584663	3.83e-05
SCO5074	19.7977	-7.29062	0.962909	3.83e-05
SCO5075	11.2786	-5.3749	0.628296	3.83e-05
SCO5076	7.9852	-4.41644	0.433744	0.00366827
SCO5077	11.0718	-4.42388	0.584035	3.83e-05
SCO5078	13.4436	-7.29384	0.732238	3.83e-05
SCO5079	14.3422	-6.46335	0.74707	3.83e-05
SCO5080	8.41183	-4.22801	0.497953	3.83e-05
SCO5081	10.0898	-3.82348	0.532961	3.83e-05
SCO5082	6.52262	-3.3447	0.347999	3.83e-05
SCO5083	6.94257	-3.92275	0.431811	0.000524638
SCO5085	11.7055	-5.58249	0.581561	3.83e-05
SCO5086	9.36554	-5.43101	0.545041	3.83e-05
SCO5087	10.052	-7.44285	0.644456	3.83e-05
SCO5088	12.1569	-6.15321	0.695203	3.83e-05
SCO5089	7.67477	-11.6724	0.725961	3.83e-05
SCO5091	10.0394	-5.67432	0.545267	3.83e-05
SCO5093	4.07544	-2.90261	0.290949	0.144112
SCO5112	3.34538	-3.07166	0.303542	0.042006
SCO5147	5.80734	0.329325	0.30598	0.0444623
SCO5584	12.1051	-6.78545	0.593841	0.00025596
SCO5742	5.80943	-1.07176	0.319185	0.116333
SCO5755	6.06365	-0.420178	0.320554	0.200647
SCO5877	6.08064	1.67469	0.310358	0.188133
SCO6281	5.9869	1.9373	0.305605	0.199403
SCO6650	15.2323	-1.89919	0.678195	0.122895
SCO6651	5.65022	-2.35893	0.297652	0.141741
SCO6654	8.5019	-1.77914	0.42581	0.0343164
SCO6682	1.31552	4.91442	0.38799	0.122895
SCO6691	-2.56749	8.74284	0.459517	0.0695455
SCO6762	7.19656	-2.27894	0.367101	0.214381
SCO7251	5.71941	1.58355	0.297905	0.168524
SCO7252	8.06752	0.469769	0.366842	3.83e-05
SCO7550	-2.14639	3.93772	0.285724	0.233929
SCO7697	-4.29429	4.23838	0.297954	0.0299973
